# Supplementary material for: Multi-tissue analysis identifies mitochondrial genes in chicken aging-induced productivity decline
Source: J Anim Sci Biotechnol. 2026 Apr 22;17:75. doi: 10.1186/s40104-026-01392-0 (PMC13101107; doi:10.1186/s40104-026-01392-0)
Supplement: Supplementary file 1 — Additional file 1: Table S1 DESeq2 results for the hypothalamus (50 vs. 100 weeks). Table S2 DESeq2 results for the pituitary (50 vs. 100 weeks). Table S3 DESeq2 results for the cecum (50 vs. 100 weeks). Table S4 DESeq2 results for the duodenum (50 vs. 100 weeks). Table S5 DESeq2 results for the liver (50 vs. 100 weeks). Table S6 DESeq2 results for the ovary (50 vs. 100 weeks). Table S7 DESeq2 results for the magnum (50 vs. 100 weeks). Table S8 DESeq2 results for the isthmus (50 vs. 100 weeks). Table S9 DESeq2 results for the uterus (50 vs. 100 weeks). Table S10 GO and KEGG results of DEGs in 9 tissues. Table S11 Hub genes of ribosome and mitochondria. Table S12 87 DEGs in 9 tissues. Table S13 GO and KEGG results of 87 DEGs. Table S14 tissue-specific DEGs. Table S15 Correlation results between gene set and ELR, ESS, HU. Table S16 Aging gene set. Table S17 The primer information of RPL9, EIF3E, NDUFB9, ACTR6, GEMIN2. [file 40104_2026_1392_MOESM1_ESM.xlsx]

## Sheet: Additional file 1
Additional file 1
Table S1 DESeq2 results for the hypothalamus (50 vs. 100 weeks).
Table S2 DESeq2 results for the pituitary (50 vs. 100 weeks).
Table S3 DESeq2 results for the cecum (50 vs. 100 weeks).
Table S4 DESeq2 results for the duodenum (50 vs. 100 weeks).
Table S5 DESeq2 results for the liver (50 vs. 100 weeks).
Table S6 DESeq2 results for the ovary (50 vs. 100 weeks).
Table S7 DESeq2 results for the magnum (50 vs. 100 weeks).
Table S8 DESeq2 results for the isthmus (50 vs. 100 weeks).
Table S9 DESeq2 results for the uterus (50 vs. 100 weeks).
Table S10 GO and KEGG results of DEGs in 9 tissues.
Table S11 Hub genes of ribosome and mitochondria.
Table S12 87 DEGs in 9 tissues.
Table S13 GO and KEGG results of 87 DEGs.
Table S14 tissue-specific DEGs.
Table S15 Correlation results between gene set and ELR, ESS, HU.
Table S16 Aging gene set.
Table S17 The primer information of RPL9, EIF3E, NDUFB9, ACTR6, GEMIN2.

## Sheet: Table S1
Table S1 DESeq2 results for the hypothalamus (50 vs. 100 weeks)
Gene	Mean-50wk	Mean-100wk	BaseMean	Log2FoldChange	LfcSE	Stat	Pvalue	Padj	Group
2026-03-03	76.3333	21.6667	32.2658712756258	-0.677769	0.323099348291523	-2.09771	0.035930812520593	0.0507285612957321	NOT_CHANGE
2026-03-05	4905	1963.42	2521.40651738124	-0.154874	0.0968713770515134	-1.59876	0.109874908581697	0.141326376693104	NOT_CHANGE
2026-03-06	10640	2595.58	4102.3601172798	-0.872435	0.0660379793360641	-13.2111	7.56963641408259e-40	1.55601220168586e-38	NOT_CHANGE
2026-03-08	5028.5	1395.83	2106.9110679804	-0.635597	0.5019200102208	-1.26633	0.205394687943274	0.247488918608814	NOT_CHANGE
A4GALT	14453	12597.9	13064.7508928604	0.958128567934829	0.0861640374523463	11.1198197793915	1.00474746196998e-28	1.23828943355539e-27	NOT_CHANGE
A4GNT	0	3.66667	2.91960694761678	5.42198380178277	2.12397267094738	2.55275591628226	0.0106874363153397	0.0165571109845913	UP
AADACL3C	614.667	434.583	478.807793859699	0.672570529489096	0.406226217588367	1.65565515067424	0.0977916746661413	0.127000079145632	NOT_CHANGE
AAED1	279	113.083	145.242951545085	-0.117363	0.162132355795276	-0.723871	0.469145081029979	0.519084203935359	NOT_CHANGE
AAK1	22698.8	2924.67	6653.00791272805	-1.80599	0.163222122829956	-11.0646	1.86260549020888e-28	2.2601527853658e-27	DOWN
AAMDC	622.333	473.917	509.378300746261	0.777106084074692	0.149617073037658	5.19396662624927	2.05860059894862e-07	6.09722080624082e-07	NOT_CHANGE
AAR2	4520.5	2432.75	2837.02120000787	0.263296986517233	0.0730429346153171	3.60468795378902	0.000312528205694664	0.000617324447892401	NOT_CHANGE
AASDHPPT	1896.17	318.75	606.968335423662	-1.43559	0.370212747915784	-3.87774	0.000105430510363443	0.00022403521153822	DOWN
AASS	1854.33	1253.17	1376.90987768983	0.597055562084045	0.138503986273935	4.31074641348719	1.62704407285132e-05	3.86352836092152e-05	NOT_CHANGE
AATK	31096	23429.2	25341.8027159889	0.750903	0.289349297529443	2.5951447510585	0.00945510894557203	0.0147558626575514	NOT_CHANGE
ABAT	74770.5	15448.3	26813.9792254538	-1.08801	0.937138049272086	-1.16099	0.245646498408008	0.290400549298222	NOT_CHANGE
ABCB10	1544.33	245.083	488.125108864955	-1.49772	0.125174867215566	-11.9651	5.41613796649901e-33	8.35784427379357e-32	DOWN
ABCB8	4006	462.75	1123.56329369204	-1.95853	0.119367465469807	-16.4076	1.687921551787e-60	6.2829458302666e-59	DOWN
ABCC4	3009.33	2127.42	2324.03332980518	0.652782221081443	0.0972464729302598	6.71265703949576	1.91111942970994e-11	8.25106343124771e-11	NOT_CHANGE
ABCC8	1129.5	82	277.274595749274	-2.60887	0.236189475067404	-11.0456	2.30108872051832e-28	2.77389447731628e-27	DOWN
ABCD2	8088.33	5532.08	6070.85164671934	0.600308639871856	0.0979294495186915	6.13001137882714	8.78727879867204e-10	3.29987177245292e-09	NOT_CHANGE
ABCD3	13538	4845.67	6498.28052959264	-0.307179	0.094138767489795	-3.26304	0.00110222396006287	0.00200202828749963	NOT_CHANGE
ABCE1	7972.83	624.417	1989.25715445548	-2.48164	0.529081094150654	-4.69047	2.72572851059523e-06	7.13012268037471e-06	DOWN
ABCF2	4759.83	1126.75	1805.76539930824	-0.927829	0.310816635404195	-2.98513	0.0028345523791124	0.00483303901471068	NOT_CHANGE
ABCG1	724.833	139	250.696699537797	-1.21896	0.248778820059249	-4.89975	9.59565334063947e-07	2.6470933527082e-06	DOWN
ABCG4	5001.33	4698.33	4802.52776399324	1.0377185995928	0.170833300606359	6.07445150277787	1.24412226981508e-09	4.62474330931933e-09	UP
ABCG5	16	0.75	3.6851629651639	-3.22135	2.17380028306538	-1.4819	0.138367332691971	0.17403171655257	NOT_CHANGE
ABCG8	8.33333	0.75	2.1576004122542	-2.39207	1.83779546169397	-1.3016	0.193054049479621	0.234197525049846	NOT_CHANGE
ABHD12	25250.8	5851.83	9540.47989799211	-0.939641	0.838002962155299	-1.12129	0.262166035059402	0.30867123042151	NOT_CHANGE
ABHD14A	316.5	66.25	115.561319757184	-1.07447	0.382048827306304	-2.81238	0.00491765150350765	0.00809179872545509	DOWN
ABHD3	32104.2	11769.5	15671.3609795132	-0.285434	0.129663807494184	-2.20134	0.0277120616727444	0.0398917553580216	NOT_CHANGE
ABHD4	2743.67	805.333	1170.40454325866	-0.592379	0.240067852912201	-2.46755	0.0136042129587662	0.0207203785429481	NOT_CHANGE
ABHD6	2814.17	503.167	929.880576317911	-1.35848	0.824318138029464	-1.64801	0.0993515029297831	0.12884355688328	NOT_CHANGE
ABI3	173.833	480.75	430.534918069401	2.63195612776296	0.145675538995954	18.0672482552892	5.77217809306824e-73	2.94434528839934e-71	UP
ABI3BP	2012	651.083	915.307929088943	-0.446892	0.249751727986799	-1.78934	0.0735595508437611	0.0979129119731083	NOT_CHANGE
ABL1	2805.17	2181.92	2328.01395285179	0.792688085175688	0.148206213566273	5.34854825652248	8.86625372343958e-08	2.74251497823855e-07	NOT_CHANGE
ABL2	864.667	860.917	875.483811705117	1.1444824729472	0.232357573528492	4.92552257095621	8.41351977226797e-07	2.33384090762458e-06	UP
ABLIM2	9886.17	595.667	2135.84409233345	-3.55201	0.627828976875169	-5.65761	1.5349884395101e-08	5.11879619446802e-08	DOWN
ABRA	18	13.4167	14.4125965203405	0.705658112082834	0.439063293264898	1.60718994939323	0.108012706117601	0.139288857210174	NOT_CHANGE
ABTB3	1586	554.417	751.003461395336	-0.370236	0.137916550889562	-2.68449	0.00726398365683262	0.0115757263423462	NOT_CHANGE
ACADS	2485.33	1880.5	2016.34681108428	0.757847523408441	0.0777460815879381	9.74772628960399	1.88645977709211e-22	1.6548577885351e-21	NOT_CHANGE
ACADSB	5699	1246.67	2120.28311812637	-0.970219	0.638174266563182	-1.5203	0.128434453093454	0.162281055525651	NOT_CHANGE
ACAN	170	252.25	241.502342257731	1.79900311017396	0.446267399297243	4.03122234115002	5.54875208441317e-05	0.000122380524503996	UP
ACAP2	2936.83	219	731.620810703566	-2.55571	0.280291845767451	-9.11802	7.65088661847741e-20	5.8702972675755e-19	DOWN
ACBD3	3388	1439.25	1813.54841162943	-0.0749679	0.0570817056955968	-1.31334	0.189067288716133	0.229724678768676	NOT_CHANGE
ACBD5	13432.7	5905.17	7330.86831032253	-0.0249525	0.390496179405362	-0.0638995	0.949050215285638	0.956866331626754	NOT_CHANGE
ACE2	839	167.25	290.051348289605	-1.12381	0.239446234205457	-4.69338	2.68730683063679e-06	7.04122156092855e-06	DOWN
ACER1	41.1667	1.08333	8.85980686087066	-4.26998	1.75985995944993	-2.42632	0.0152529520586673	0.0230278193727591	DOWN
ACHE	9314	16590.5	15407.3958920049	1.93888240110573	0.261904993058169	7.40299899771327	1.33142755015746e-13	6.8167605704623e-13	UP
ACKR4	103.333	102.417	103.594756399834	1.16285858939588	0.212894685313573	5.46213066654577	4.7045358295445e-08	1.49551574639127e-07	UP
ACO1	4542.83	515.333	1266.96101251012	-1.96122	0.439343322060213	-4.46398	8.04521115481166e-06	1.99734422045324e-05	DOWN
ACO2	29224.7	1693.42	6873.22383060949	-2.97145	0.287514703307501	-10.3349	4.89755422303176e-25	4.92347193698576e-24	DOWN
ACOD1	233	184.583	194.834192268221	0.831780591147597	0.206403425985665	4.02987783354607	5.58058484955182e-05	0.000123022976935498	NOT_CHANGE
ACOT7	20725.5	2732.92	6116.21234933682	-1.79178	0.475008294285991	-3.7721	0.000161880577031254	0.000334759796871313	DOWN
ACOT8	1436.5	464.583	650.331980284185	-0.488009	0.141490629151554	-3.44906	0.000562545838183407	0.00106938061509744	NOT_CHANGE
ACOX1	11314.7	2669.67	4316.88324519846	-0.933716	0.663347477856126	-1.40758	0.159254809742443	0.196888408184722	NOT_CHANGE
ACOX2	597.5	58.6667	160.199983000756	-2.20009	0.150786754677489	-14.5908	3.21564944745404e-48	8.47608268230828e-47	DOWN
ACOX3	1211.83	197.25	385.322667070952	-1.44387	0.124665857171909	-11.5819	5.09056145272117e-31	7.06395542645867e-30	DOWN
ACP1	7938.17	2205.83	3304.95360569411	-0.677575	0.769794207742719	-0.880203	0.378749416467932	0.429680917488022	NOT_CHANGE
ACP5	1163	225.25	405.210928137151	-1.22998	0.306641562562107	-4.01115	6.04249697119407e-05	0.000132674833855353	DOWN
ACSL5	242.5	38.6667	77.862594968068	-1.51064	0.328329011351476	-4.601	4.20463424305785e-06	1.07886958756431e-05	DOWN
ACSM5	57.1667	3.33333	13.6904500173473	-2.90318	1.27409960656649	-2.27861	0.0226900509877605	0.0332710915335567	DOWN
ACTG2	89.1667	7.33333	22.7869141493157	-2.47475	0.640354192290967	-3.86465	0.000111248475168486	0.000235265969175888	DOWN
ACTR10	6211.67	1116.67	2063.00673686212	-1.32815	0.126705402957067	-10.4822	1.04263906046414e-25	1.08992382999942e-24	DOWN
ACTR2	16334.2	6013.92	7992.39493896181	-0.284049	0.195321008158434	-1.45427	0.145871501827283	0.182471867294846	NOT_CHANGE
ACTR5	543.667	290.417	340.434647134879	0.25304518740752	0.0883987688954127	2.86254198524988	0.0042025757705222	0.00697139112309751	NOT_CHANGE
ACTR6	4631.83	275.917	1076.03596738658	-2.90442	0.172394018189063	-16.8476	1.09328029006056e-63	4.39626358973986e-62	DOWN
ACVR1C	194.667	219.083	218.022365978708	1.32903293238589	0.337682656365677	3.93574531392776	8.2938894411939e-05	0.000178480613013817	UP
ACYP1	5090.67	3416.25	3769.02167936471	0.574498006311341	0.195929764920796	2.93216299495678	0.00336610030371536	0.0056709010927119	NOT_CHANGE
ADAL	1137.67	290.333	448.096831889566	-0.803134	0.245624435102358	-3.26977	0.00107636578615025	0.00195941314032328	NOT_CHANGE
ADAM10	7198.83	1635.25	2634.66884334583	-1.01638	0.512755379371166	-1.98219	0.0474581412831438	0.0656406980489177	NOT_CHANGE
ADAM19	216.833	212.75	216.512843281734	1.13564204749587	0.239263497165881	4.74640745850391	2.07061392992261e-06	5.49470719650465e-06	UP
ADAM20	5386.67	1614.25	2324.66017851494	-0.575699	0.0789330322787014	-7.29352	3.01967690257472e-13	1.49868468975533e-12	NOT_CHANGE
ADAM20L	0.5	2.33333	2.02115026417497	3.40555609647504	1.91521669513158	1.77815706448876	0.0753780623946253	0.100134493786349	NOT_CHANGE
ADAM9	5939.67	2189.92	2897.53181915308	-0.29448	0.419260307949042	-0.70238	0.482442211142465	0.532406678923044	NOT_CHANGE
ADAMTS1	1434.33	1136.58	1200.80027031512	0.806730612862006	0.223697258268387	3.60635002461276	0.00031053419900607	0.00061382594270701	NOT_CHANGE
ADAMTS12	75.3333	24.3333	34.1862189043185	-0.391589	0.59954317071068	-0.653146	0.513662109639133	0.561238508925423	NOT_CHANGE
ADAMTS17	105.333	13.0833	30.957949388361	-1.82883	0.562382325370692	-3.25193	0.00114625670660283	0.00207584753342373	DOWN
ADAMTS19	431	122.167	179.759841022217	-0.66437	0.153525936689113	-4.32741	1.50872715958379e-05	3.59964396801521e-05	NOT_CHANGE
ADAMTS7	287	181	203.385092273356	0.484961345618684	0.142772311629936	3.39674647053203	0.000681921152058914	0.00127735587442793	NOT_CHANGE
ADAMTS8	1872.5	1370.25	1481.4405525779	0.703438024813214	0.10944289586818	6.42744345563075	1.29767841612754e-10	5.21818276966908e-10	NOT_CHANGE
ADAP2	231	71.0833	101.918816321555	-0.527569	0.168461268027197	-3.13169	0.00173802280655482	0.00306490641527225	NOT_CHANGE
ADARB2	1957.17	860.667	1080.72618022568	-0.0784759	0.392783737063208	-0.199794	0.841641636534629	0.859812588115015	NOT_CHANGE
ADAT1	1616	808.25	966.316452119448	0.160778602597374	0.212361812607375	0.757097524377554	0.448991437122687	0.499493906928288	NOT_CHANGE
ADCY2	3529.5	471.167	1040.52815646074	-1.7398	0.158961163195258	-10.9448	7.03696913499177e-28	8.24822616269567e-27	DOWN
ADCY8	2392.5	635.583	963.344124902908	-0.749934	0.145695905588219	-5.14726	2.6432488141815e-07	7.73322236714068e-07	NOT_CHANGE
ADGRA1	6306.67	3152.5	3742.23966953246	0.16873670708262	0.165899832585443	1.01709992380924	0.309106	0.358573254177394	NOT_CHANGE
ADGRA2	1296.83	791.417	900.914867569833	0.434729498855815	0.199141749993005	2.18301535901479	0.0290346789600436	0.0416758849376967	NOT_CHANGE
ADGRG6	560.667	156.583	234.160040314906	-0.63865	0.273071700104891	-2.33876	0.0193476752694554	0.0286985307106704	NOT_CHANGE
ADGRG7	20.8333	0	3.99790422921522	-5.71008	1.57024587585093	-3.63642	0.000276448694310607	0.000550002115188563	DOWN
ADGRL4	2111.5	436.667	750.837829236751	-1.11553	0.171893414530878	-6.48966	8.60313077948867e-11	3.51853359051248e-10	DOWN
ADHFE1	871.5	151.667	286.635743227122	-1.35083	0.239204026024108	-5.64721	1.6307554215072e-08	5.41194675727901e-08	DOWN
ADIPOQ	196.833	147.333	161.265984914668	0.764900533356919	0.35589426216613	2.14923536193418	0.0316157474542642	0.0450753500842498	NOT_CHANGE
ADK	4292.17	1259.83	1818.52270199775	-0.608164	0.424909874233597	-1.43128	0.152350661248697	0.189500969252444	NOT_CHANGE
ADO	2824.17	1732.75	1955.19023788487	0.445211129924375	0.0926327613424172	4.80619516758927	1.53829737560261e-06	4.16436375537827e-06	NOT_CHANGE
ADORA2A	168	152.083	157.550824487095	0.985710249297171	0.22545706585019	4.37205303626255	1.23083614787175e-05	2.97920753015178e-05	NOT_CHANGE
ADORA3	54.3333	48.8333	50.804577600466	1.00969969099738	0.286433916449356	3.52507029723872	0.000423370425598745	0.000821538455309434	UP
ADPGK	2513.5	1879.42	2021.54054604228	0.731292846438728	0.0647779455758634	11.2892256760797	1.48337695979689e-29	1.90487731270888e-28	NOT_CHANGE
ADPRM	653	432.833	479.822883133925	0.562392654202553	0.115441418982431	4.87167135643181	1.10658128699377e-06	3.02989876244964e-06	NOT_CHANGE
ADRA1A	4	5.58333	5.49405273298857	1.57005512553434	0.977038604369472	1.60695300934149	0.108064676627688	0.139323263173868	NOT_CHANGE
ADRA2A	626.333	671	673.159450955483	1.2711463769244	0.322882857526194	3.93686548323885	8.25528510452207e-05	0.000177788763255716	UP
ADRA2C	445.167	372.333	389.83513007834	0.907140513890486	0.189132546631687	4.79632157471572	1.61605772179539e-06	4.34710058074746e-06	NOT_CHANGE
ADRB1	195.5	141.75	152.206884405692	0.689750521289531	0.181818530384055	3.79362059429571	0.00014846647392106	0.00030852576568507	NOT_CHANGE
ADSS1	11407.2	3657.25	5094.73203812067	-0.5264	0.437245601757196	-1.2039	0.228628512527785	0.272033364042239	NOT_CHANGE
ADTRP	774.5	441.167	505.905067336461	0.369723037691845	0.175029785034503	2.11234355123594	0.0346569929284519	0.0491315939379417	NOT_CHANGE
AEBP2	2748.5	965.833	1305.88329512974	-0.320831	0.245987360778488	-1.30426	0.192145185509193	0.233258666145911	NOT_CHANGE
AFG1L	1567.67	1000.33	1118.50262728554	0.50005192835643	0.109064763977123	4.58490817860589	4.54185988428797e-06	1.15999564684944e-05	NOT_CHANGE
AFG3L2	5892.17	689.417	1655.50018607989	-1.95412	0.240565824787759	-8.123	4.54797521971605e-16	2.77154817316546e-15	DOWN
AFTPH	4114.33	1671.33	2137.55859675032	-0.142677	0.162044118188241	-0.880481	0.378598772861582	0.429598483974141	NOT_CHANGE
AGBL2	173.667	290.083	276.161052360749	1.92600858990317	0.375171095514512	5.13368064046039	2.84130063091119e-07	8.29063833458143e-07	UP
AGBL4	1383.67	975.083	1069.7974760958	0.657407579867558	0.501373460250506	1.31121336087293	0.189785689618662	0.230495891558467	NOT_CHANGE
AGBL5	747.333	233.833	331.108005689701	-0.517003	0.101320345469733	-5.10266	3.34913662620444e-07	9.67001764872131e-07	NOT_CHANGE
AGFG1	5481	1039.83	1857.17708765316	-1.26745	0.313444191995241	-4.04362	5.26326799958861e-05	0.000116353705496523	DOWN
AGMAT	28.3333	30.9167	31.3304	1.28799222250394	0.358800431848127	3.58971759278462	0.000331036404899297	0.000650617036956913	UP
AGMO	3048	641.333	1089.71534902851	-1.06864	0.115632152388509	-9.24174	2.42518126023864e-20	1.91134814916376e-19	DOWN
AGO1	3703	2155.5	2476.21484536746	0.377411971478321	0.413344818739981	0.913068107709211	0.361206722361756	0.411985058693771	NOT_CHANGE
AGPAT2	1006	631.917	709.82469707063	0.4611116958421	0.199224479835363	2.31453331549997	0.0206384859653792	0.0304247843680156	NOT_CHANGE
Agrp	3	8.16667	7.36778965142234	2.60940202599372	0.887183008722188	2.94122182271283	0.00326920330281095	0.00552116523457558	UP
AGXT	0	1.33333	1.16633285135472	4.09251274527791	3.14526456887851	1.30116645377694	0.193201485142283	0.234282848701042	NOT_CHANGE
AHCTF1	2834.17	1164.5	1486.99040744969	-0.115188	0.101243181754883	-1.13774	0.255230403844178	0.301084431429888	NOT_CHANGE
AHCYL1	54819.5	20413.6	26982.6105150789	-0.278327	0.142514442370719	-1.95297	0.0508227313120716	0.0698558949097312	NOT_CHANGE
AHCYL2	7342.17	2930.25	3793.42579969903	-0.180765	0.289270833788064	-0.624897	0.532038448519193	0.578448749337326	NOT_CHANGE
AHDC1	3162.5	2567.17	2716.14761560691	0.846468673782869	0.120588033774188	7.01950804976188	2.22650789076749e-12	1.03247743857223e-11	NOT_CHANGE
AHR1A	2150.83	900.417	1140.40957978863	-0.0957644	0.315093995907795	-0.303923	0.761186463358368	0.785570668160594	NOT_CHANGE
AHR1B	39.5	45.3333	43.8349424150866	1.38738159257462	0.515134880024524	2.69323947256022	0.00707614238206474	0.0113058202966342	UP
AHR2	29	31.6667	31.2517471055492	1.25359561980526	0.414634804806681	3.02337286998792	0.00249974033549054	0.00429942850709253	UP
AHSA2	3992.17	1431.25	1921.9094406857	-0.320842	0.105051218990976	-3.05415	0.00225700388120447	0.00390509873792571	NOT_CHANGE
AICDA	7	22.9167	20.8750150007056	2.97902219625501	1.07604206571891	2.76849975587592	0.00563150278296535	0.00916512520867241	UP
AIFM1	2709	121.083	603.815181823885	-3.34382	0.159782096223628	-20.9274	3.01629766404044e-97	2.81640403918624e-95	DOWN
AIG1	3994.33	514.75	1164.51404458785	-1.79828	0.132589078916058	-13.5628	6.65194806568858e-42	1.45418975769359e-40	DOWN
AJAP1	4076.67	3715.83	3832.74351056573	1.01258150417412	0.193474275216844	5.23367513866757	1.66172403835131e-07	4.95370006887303e-07	UP
AK5	11774.3	1042.58	3022.76065437769	-2.31614	0.8270748318469	-2.8004	0.00510388068304612	0.00837322176381807	DOWN
AK6	1016.67	930.917	957.674954836542	1.02029408668392	0.103587125174419	9.84962257583605	6.88018507928586e-23	6.22379960620457e-22	UP
AKAP17A	1838.83	1377	1481.95389452011	0.745843928690787	0.0666079686120096	11.1975180182317	4.19316968066641e-29	5.28608049674857e-28	NOT_CHANGE
AKAP8	1521	1629.42	1630.17029866629	1.23923039387388	0.154720924532343	8.00945571918963	1.15217213502196e-15	6.84715889086947e-15	UP
AKIRIN2	6598	1689.83	2598.93376412465	-0.815365	0.172307067993823	-4.73205	2.22266150736289e-06	5.86991478622346e-06	NOT_CHANGE
AKNA	509.167	363.917	397.390273310458	0.670187250329435	0.191080576088896	3.50735414371813	0.000452586387250846	0.000872698077481593	NOT_CHANGE
AKR1A1	4553.17	1190.08	1847.62527893372	-0.737167	0.36540201153008	-2.01741	0.0436522597579544	0.060742687296431	NOT_CHANGE
AKR1D1	33.3333	3.75	9.57142566059829	-1.98578	0.646824746266914	-3.07005	0.00214023409495765	0.00371589966250289	DOWN
AKR1E2	5242.33	1417.92	2149.82598417847	-0.732418	0.178065224606423	-4.1132	3.90208205355026e-05	8.84268615097012e-05	NOT_CHANGE
AKT1	4246.5	1494.17	2015.00252826472	-0.346604	0.0721714515151953	-4.8025	1.56693366479111e-06	4.22941575665566e-06	NOT_CHANGE
ALAD	4323.17	2597.75	2947.06573568485	0.404464898371343	0.137103107089645	2.95007828018721	0.00317693425389833	0.00537192474055429	NOT_CHANGE
ALAS1	3251.83	703.583	1184.64494733472	-1.05064	0.158376939026553	-6.63377	3.27227119126271e-11	1.38973783223466e-10	DOWN
ALB	937.833	1.83333	169.078696292749	-7.7623	1.02850008919641	-7.5472	4.44711424614344e-14	2.36106769701701e-13	DOWN
ALCAM	15475	3801.67	6038.47939539865	-0.869453	0.545163351746438	-1.59485	0.110746139938888	0.142247723227637	NOT_CHANGE
ALDH1A2	897.333	271.25	389.283820169611	-0.50809	0.287815616657142	-1.76533	0.0775078029447164	0.102691314675912	NOT_CHANGE
ALDOB	895.167	26.6667	190.870483445702	-3.94189	0.545622985305474	-7.22456	5.02717874728662e-13	2.43577200693069e-12	DOWN
ALG11	714.167	437.167	491.185554346788	0.464495996264735	0.116552884319387	3.98528100764874	6.74003136981544e-05	0.000147052803232924	NOT_CHANGE
ALG12	4952	280	1151.85655123332	-2.98123	0.276190399210719	-10.7941	3.6697589014244e-27	4.11183888331419e-26	DOWN
ALG5	1545	588.75	774.253453204024	-0.21036	0.163838336724913	-1.28395	0.199160669797333	0.24082004607408	NOT_CHANGE
ALG8	695.833	160.25	260.14909445027	-0.951208	0.117270264684868	-8.11124	5.0104641484961e-16	3.03993909626267e-15	NOT_CHANGE
ALK	1279.67	791.25	886.531296428314	0.477229515840962	0.168793373748709	2.82730006067322	0.00469423190824785	0.00773803817550491	NOT_CHANGE
ALKBH2	503.833	159.417	224.641	-0.48361	0.143079560828303	-3.38001	0.000724837676292467	0.00135360364701532	NOT_CHANGE
ALKBH4	144.667	112.25	120.223991794652	0.786156480153533	0.175882650158508	4.4697784542423	7.83006599402023e-06	1.95008289154871e-05	NOT_CHANGE
ALPK1	55	39.25	42.7366235160018	0.672948758279448	0.31138067282114	2.16117703190267	0.0306816669108925	0.0438229979289881	NOT_CHANGE
ALPK2	180.5	54.1667	80.0825708430459	-0.586835	0.378253852904622	-1.55143	0.120798052230222	0.153618760326938	NOT_CHANGE
ALPK3	446.833	293.083	324.311671098063	0.545741813156257	0.168807639068912	3.23292130715405	0.00122531310447272	0.00220812884937528	NOT_CHANGE
ALX1	0.666667	0.5	0.524389524797669	0.851236614802544	3.20230067952054	0.265820327318543	0.790377587330757	0.812955587865037	NOT_CHANGE
ALX4	661.5	753	744.061279586559	1.34295147061267	0.0794981760023762	16.8928589075116	5.07815762861661e-64	2.07226447229992e-62	UP
AMBP	18	0.666667	3.81103073079543	-3.68831	1.78575360302388	-2.06541	0.0388841532400254	0.0544932078858559	NOT_CHANGE
AMD1	18155	9641.25	11299.0260485238	0.244303039637168	0.11125004862295	2.19598141898494	0.0280932733612625	0.040408836278641	NOT_CHANGE
AMER1	2372	2499.75	2509.77200694896	1.22089363244027	0.101894148611429	11.9819798200201	4.41648725959661e-33	6.87300234833834e-32	UP
AMER2	8165.83	5717.33	6246.19195379235	0.646682248930795	0.151926749110523	4.2565397648333	2.07615124182039e-05	4.85051619643279e-05	NOT_CHANGE
AMH	51.5	77.0833	73.1879002061694	1.74567154893793	0.134271739350791	13.0010347477311	1.20699018432053e-38	2.37475318765063e-37	UP
AMHR2	138	1.83333	26.8325554413549	-5.14162	1.0773318869812	-4.77255	1.81911154374654e-06	4.85537087911807e-06	DOWN
AMMECR1	634.167	908.25	874.418092319598	1.66561130397241	0.171229490728921	9.72736236545427	2.30491980233757e-22	2.01233014121674e-21	UP
AMMECR1L	1668	1658.25	1688.50746788435	1.15362961150096	0.0812006462695571	14.2071481509066	8.27264241312644e-46	2.06217135990559e-44	UP
AMOTL1	1371.5	523.917	690.350663322991	-0.246477	0.155175356946166	-1.58838	0.11220077808202	0.143761453319934	NOT_CHANGE
AMPD3	4484.5	3112.92	3383.8485750324	0.633756170171123	0.132333680453107	4.78907688504663	1.6755028122987e-06	4.49821880748223e-06	NOT_CHANGE
AMPH	13566.3	693.833	3087.82605712357	-3.14735	0.249917147866028	-12.5936	2.29024584587815e-36	4.16401464189528e-35	DOWN
AMY1A	2720.83	1735.42	1943.86523223896	0.515438424612999	0.115364370564822	4.46791693214658	7.8984963533513e-06	1.96534852803127e-05	NOT_CHANGE
ANAPC4	2333.83	625.083	944.844758334962	-0.733645	0.0841289040425908	-8.72048	2.7701881121863e-18	1.95153021867446e-17	NOT_CHANGE
ANAPC5	1553.67	213.417	461.915578180092	-1.70041	0.154725397778251	-10.9898	4.27734774961004e-28	5.08939713879086e-27	DOWN
ANAPC7	2288.83	714.75	1011.53545296224	-0.513711	0.07249738237132	-7.08593	1.38113698613631e-12	6.47492044377585e-12	NOT_CHANGE
ANGEL1	4601.83	3385.5	3652.94669216445	0.711058634056601	0.0840417180397309	8.46078174794626	2.65591053239691e-17	1.73769728301361e-16	NOT_CHANGE
ANGEL2	1654.83	494.5	710.459101782851	-0.567813	0.165767619347955	-3.42535	0.000614002623999879	0.00116039123691778	NOT_CHANGE
ANGPT1	805.667	245.333	352.519807571071	-0.566011	0.118079713019842	-4.79346	1.63925649471097e-06	4.40305413425779e-06	NOT_CHANGE
ANGPT1L	21	4.83333	8.09487201584299	-1.03184	1.10988859652143	-0.929678	0.352537857898165	0.403685524664517	NOT_CHANGE
ANGPT2	2520.17	640.667	987.314541674609	-0.799702	0.277143526783426	-2.88552	0.00390773024310283	0.0065128905375986	NOT_CHANGE
ANGPT4	2450.83	1662.58	1839.11445533425	0.584770047982623	0.218914879243596	2.67122111572839	0.00755758443620678	0.0119950252546998	NOT_CHANGE
ANGPTL1	761	722.833	738.720564642567	1.12293686377581	0.188916056045953	5.94410494946314	2.77971474004337e-09	1.00416055756714e-08	UP
ANGPTL4	363.5	333.667	345.749370773127	1.0492985603096	0.183849762835954	5.70736967034257	1.14735412485398e-08	3.88015584642147e-08	UP
ANGPTL7	9.66667	16.3333	15.3850076413143	2.04267197254022	1.05140884459753	1.94279512012488	0.0520409177609581	0.0714233721836368	NOT_CHANGE
ANKDD1B	29	26	26.8552995074709	1.02429948708632	0.385704256603683	2.65566031369679	0.00791533008241115	0.0125195387378705	UP
ANKEF1	167.167	87.4167	103.256230731616	0.238121295390993	0.223450354886111	1.06565637594248	0.286579004545087	0.334625632903537	NOT_CHANGE
ANKIB1	5727.33	2418.42	3056.44630249149	-0.0645339	0.107576811420683	-0.599887	0.548581827390048	0.593716760587243	NOT_CHANGE
ANKK1	1.33333	6.5	5.64217363214822	3.45813265430308	0.810969978188042	4.26419318509129	2.00625811188683e-05	4.6993085196634e-05	UP
ANKLE2	2835.33	1678.5	1913.8546657841	0.394267301477326	0.0958660789607107	4.11268830176011	3.91078251090844e-05	8.85875857425764e-05	NOT_CHANGE
ANKMY2	5393.5	1386	2139.41975561359	-0.792552	0.0918751879387287	-8.6264	6.3312530474211e-18	4.3707860950179e-17	NOT_CHANGE
ANKRD1	12.6667	13.5	13.4020059552526	1.17638953944529	0.542753777330013	2.16744606593499	0.0302008579598899	0.0431922446783576	UP
ANKRD13A	11440	5979.17	7043.78350364359	0.233670960140448	0.190133067822976	1.22898642943062	0.219076894096062	0.262083519994615	NOT_CHANGE
ANKRD2	2	6	5.39554403696362	2.78767706863679	0.977861961537755	2.85078792128592	0.00436110466375012	0.00722131818232625	UP
ANKRD22	129.667	35	54.198425108203	-0.785163	0.485550510082058	-1.61706	0.105866088975055	0.136744732511976	NOT_CHANGE
ANKRD24	985	576.917	661.895312341326	0.349031913592313	0.23704726350176	1.47241486122333	0.140908882449103	0.176947124096674	NOT_CHANGE
ANKRD26	2939	1028.08	1396.56051647638	-0.339632	0.215975349638146	-1.57255	0.115822615087296	0.14803385191892	NOT_CHANGE
ANKRD34B	4078	2500.25	2845.4874262527	0.475519896734451	0.287529539797318	1.65381232505589	0.0981656509399988	0.127425676491153	NOT_CHANGE
ANKRD46	10006.7	3530.67	4688.78500422475	-0.373532	0.548117919741932	-0.681481	0.495567323384002	0.545579613213922	NOT_CHANGE
ANKRD50	2433.83	1821.5	1970.66349813682	0.720973277546427	0.223041193863643	3.23246690468845	0.00122726350827826	0.00221001960466585	NOT_CHANGE
ANKRD54	1517.5	1100.58	1190.95322652225	0.694868740130762	0.0794368496510178	8.74743577047002	2.1825552393186e-18	1.54546231534783e-17	NOT_CHANGE
ANKRD9L	630.5	548.667	569.212925831942	0.945532703230865	0.154602270755075	6.11590436940477	9.60108916004954e-10	3.59323370806474e-09	NOT_CHANGE
ANKS3	790.5	530.75	587.312116039099	0.594370154874074	0.101628109128659	5.84848188134265	4.96079664835065e-09	1.7407024672461e-08	NOT_CHANGE
ANLN	18043.5	1417.08	4440.84303557134	-2.52001	0.479051295973819	-5.26042	1.43729361295593e-07	4.32444047721149e-07	DOWN
ANO1	1099.33	153.25	343.055632726906	-1.64806	0.607123814167682	-2.71454	0.00663675989385324	0.0106439331165175	DOWN
ANO10	3707	1566.58	1968.50349970649	-0.0936751	0.114506344527445	-0.818078	0.413312714643183	0.463735182274806	NOT_CHANGE
ANO5	8146.33	2465.17	3537.73486711054	-0.556512	0.709727749394528	-0.78412	0.432969718002868	0.482937877399838	NOT_CHANGE
ANO8	4657.33	3404.92	3676.38181253809	0.675715198975983	0.200330652357997	3.37299954361681	0.000743540758777252	0.00138759012198641	NOT_CHANGE
ANOS1	5735.83	1581	2338.62490617391	-0.666138	0.293130887377154	-2.27249	0.023056816589144	0.033737052480636	NOT_CHANGE
ANP32A	6405.5	986.75	1996.28779562724	-1.52625	0.397632786908049	-3.83834	0.000123870687680284	0.000260360022293279	DOWN
ANPEP	2611.83	251	703.946377041327	-2.26159	0.299658810315478	-7.54721	4.44693416165774e-14	2.36106769701701e-13	DOWN
ANTXR1	337.833	260.583	279.46402892948	0.805808195258421	0.214925486039017	3.74924449449488	0.000177368101738222	0.000363156927831645	NOT_CHANGE
ANTXR2	1018	582.083	673.904937131476	0.360761168108471	0.1414184893588	2.55101839755314	0.0107408655823211	0.0166343991154307	NOT_CHANGE
ANXA1	268	12.1667	58.8309416425296	-3.27271	0.413787987979269	-7.90914	2.59171482801023e-15	1.51568545514951e-14	DOWN
ANXA2	3843.67	331.167	983.138752483008	-2.38484	0.50840992583575	-4.69079	2.72154801939104e-06	7.12256913958444e-06	DOWN
ANXA5	6048.83	716.75	1734.86251920408	-1.89766	0.368443370761354	-5.15048	2.59818920951422e-07	7.60947599958206e-07	DOWN
ANXA7	2919.33	198.5	706.295397589125	-2.71764	0.202185667493993	-13.4413	3.46360409930477e-41	7.36717953014284e-40	DOWN
AOAH	137.833	23.8333	44.8976665125929	-1.38841	1.24734697960651	-1.11309	0.265670361299272	0.31239658919908	NOT_CHANGE
AOC3	189.333	150.083	159.998025735272	0.811655394456178	0.300163479520958	2.70404446187634	0.00685011226415141	0.0109701361811657	NOT_CHANGE
AP1M1	9321.33	2773.83	4004.93965129085	-0.587789	0.465882638993789	-1.26167	0.207068338699057	0.249341962381006	NOT_CHANGE
AP1S3	147.167	39.25	60.5131935826906	-0.807598	0.515559741227027	-1.56645	0.117243768177374	0.149443757262646	NOT_CHANGE
AP2A2	38453.3	8239.58	13775.196410902	-1.10449	0.656101595044989	-1.68341	0.0922960289221586	0.120402278790474	NOT_CHANGE
AP3M1	5459	1118.17	1941.76705365855	-1.11959	0.260973311172817	-4.29004	1.78638781103162e-05	4.22188350535102e-05	DOWN
AP3S1	6012.83	386.917	1366.54180087005	-3.06927	0.305088090674225	-10.0603	8.27621145614945e-24	7.8745507619909e-23	DOWN
AP4S1	525.167	164.833	231.776066850144	-0.499831	0.158575627075809	-3.152	0.00162154724647812	0.0028686910021991	NOT_CHANGE
AP5Z1	1826	413	680.148567946491	-0.988981	0.102779419994587	-9.62237	6.43345799536224e-22	5.46100463735756e-21	NOT_CHANGE
APAF1	648	70.4167	178.264296868768	-2.03095	0.169018550755801	-12.0161	2.92352816536986e-33	4.57548768835868e-32	DOWN
APBA1	7045	4561.33	5051.55334960175	0.521689605632289	0.0902727679345402	5.77903633142814	7.51297030394158e-09	2.58358011263509e-08	NOT_CHANGE
APBA3	337.167	234.5	256.981710006698	0.629489276193634	0.161933106794352	3.88734143780158	0.000101348148696977	0.00021598721515344	NOT_CHANGE
APC	7548	4607.67	5207.07748829879	0.447215097486194	0.133565200697153	3.34829053639664	0.000813117203399994	0.00150823659041433	NOT_CHANGE
APC2	14455.3	13037.5	13433.4285203385	0.976776016302315	0.168570242885783	5.79447475177541	6.85353328748094e-09	2.36715453797696e-08	NOT_CHANGE
APCDD1	1498.5	1060	1160.41022534022	0.653132467628424	0.180368460903019	3.62110129652657	0.000293351620493188	0.000581949613718752	NOT_CHANGE
APELA	26.3333	36	34.6591464139554	1.62663	0.454651911847717	3.57775069301991	0.000346563768706199	0.000678713047210257	UP
API5	8813.5	1645.17	2968.79726079825	-1.25561	0.317407311938531	-3.95582	7.62733677988861e-05	0.000164974473185734	DOWN
APLF	1085.5	383.083	518.670982243202	-0.325944	0.1017647887128	-3.20292	0.00136042815179808	0.00243489236135661	NOT_CHANGE
APLNR	16.6667	26.25	24.7946994835177	1.82499110499605	0.322445709779214	5.65983993474642	1.51514246100724e-08	5.05567523784912e-08	UP
APLNR2	885.333	531.75	604.813304214756	0.417605360534825	0.129179300447856	3.23275756322427	0.00122601560231793	0.00220867231954527	NOT_CHANGE
APOA5	157.333	0	29.3430214768293	-8.58633	2.44724206613136	-3.50857	0.000450516825343558	0.000869113076024845	DOWN
APOB	341.833	1.5	63.5512161381444	-6.63917	1.18332638552935	-5.6106	2.01626615208234e-08	6.62745240562149e-08	DOWN
APOBEC2	139	122.333	126.770716557672	0.95719878613192	0.233159498433434	4.10533901712435	4.03722356350287e-05	9.13390743792088e-05	NOT_CHANGE
APOH	58112.2	14609.4	22725.9	-0.824299	0.244463755382196	-3.37187	0.000746608846080922	0.00139284393263115	NOT_CHANGE
APOLD1	51.3333	108.333	102.322867304158	2.2459412648666	0.409039694527207	5.49076604279835	4.00194177859541e-08	1.27881074584003e-07	UP
APOOL	2908	1627.08	1887.25582759899	0.340035496783342	0.0920907819271047	3.6923945010316	0.000222152506009436	0.000447964185800141	NOT_CHANGE
APOV1	636.833	0	113.260837634235	-10.5349	2.09207065789616	-5.03564	4.76254582133694e-07	1.35501717496971e-06	DOWN
APP	97836.8	21883.1	36079.2943544496	-1.00675	0.237928929796914	-4.2313	2.32345902782977e-05	5.39853892210636e-05	DOWN
APPBP2	10974.8	4031.17	5342.4829877157	-0.289714	0.500158249394449	-0.579244	0.562424532189426	0.604329383232211	NOT_CHANGE
AQP10	14.1667	20.25	19.3026348441724	1.68325681295521	0.538702385760728	3.12465074862848	0.00178016280613502	0.00313320028721975	UP
AQP4	56342	36309.3	40406.6386365606	0.532568121175239	0.0766096497395507	6.95171069161401	3.6088291723014e-12	1.63899751939064e-11	NOT_CHANGE
AQP5	2.33333	4	3.74064289753235	1.97474516693185	1.44279443847321	1.36869474560878	0.171094713459781	0.210346078207975	NOT_CHANGE
AQR	2796.33	606.833	1014.36487384637	-1.02775	0.209779508234852	-4.89918	9.62351916347241e-07	2.65212441578637e-06	DOWN
AR	1248.33	1540.25	1519.82792295066	1.45949190485532	0.236884874559022	6.16118655769926	7.22018687222773e-10	2.7318687829054e-09	UP
ARC	629.5	763.5	743.35670713213	1.4167853082858	0.26142880046142	5.41939260626672	5.9801860285052e-08	1.88903926783458e-07	UP
AREG	107	65.75	73.5760205474146	0.435187277532281	0.270454925260244	1.6090935563977	0.107595886012128	0.138816331625483	NOT_CHANGE
ARF1	21265.2	275.333	4139.05625705467	-5.11777	0.47007039654418	-10.8872	1.32586320018861e-27	1.53449167433594e-26	DOWN
ARFGAP3	1666	464.083	690.254724979397	-0.661092	0.167653398355372	-3.94321	8.03987075123219e-05	0.00017355661429678	NOT_CHANGE
ARFGEF1	8019.67	2404.5	3472.8829173793	-0.57613	0.073437508338042	-7.84517	4.32370890263212e-15	2.46832252275651e-14	NOT_CHANGE
ARG2	1945.33	92.5833	437.666347012804	-3.24102	0.144847165673886	-22.3754	6.83041300404306e-111	9.17774274128616e-109	DOWN
ARGLU1	12608.8	4709.67	6234.08391574811	-0.248568	0.104653463961481	-2.37515	0.0175418642668183	0.0262033975720992	NOT_CHANGE
ARHGAP12	4074.5	1453.25	1945.71162306633	-0.320726	0.325384395975638	-0.985685	0.324287845606792	0.374764367830463	NOT_CHANGE
ARHGAP15	589	116.083	203.014136192409	-1.1912	0.287976527282089	-4.13645	3.52723414034729e-05	8.02955904098066e-05	DOWN
ARHGAP18	3547.67	1408.83	1824.8922923968	-0.154593	0.101946931874126	-1.5164	0.129417524252911	0.163410758906552	NOT_CHANGE
ARHGAP19	2996.5	2516.33	2673.23940259787	0.924529946939433	0.33150435262913	2.78889233160009	0.00528886446345624	0.00865093655854526	NOT_CHANGE
ARHGAP24	4321.33	3271.5	3499.57618988375	0.732265863200274	0.160193927622334	4.57112122830667	4.85121518895775e-06	1.23785754867847e-05	NOT_CHANGE
ARHGAP25	309.333	224.75	244.687856090262	0.68352629463741	0.198580435568499	3.44206262152966	0.000577296591856231	0.00109590865766229	NOT_CHANGE
ARHGAP30	375.5	212.333	247.434581435511	0.325003482444543	0.2528184687788	1.28552112515522	0.198610239462993	0.240207202898272	NOT_CHANGE
ARHGAP32	3516.17	3709.25	3731.08012036287	1.21631584357434	0.290391852695373	4.18853295051043	2.80763549929658e-05	6.47436750340094e-05	UP
ARHGAP35	5855.33	4310.75	4654.06615319278	0.692459240654748	0.170936512570079	4.05097325459275	5.10050378771578e-05	0.000113027656341618	NOT_CHANGE
ARHGAP39	1584.67	1308.5	1374.03895578179	0.846469826672897	0.225772850294765	3.74920999388439	0.000177392501868753	0.000363156927831645	NOT_CHANGE
ARHGAP40	191.667	179	184.346872782882	1.08683735224105	0.24822752079928	4.37839184286049	1.19558248957765e-05	2.90408462746175e-05	UP
ARHGAP6	1161.67	514	641.310441550694	-0.00707728	0.141310945526163	-0.0500831	0.960056202112177	0.965841785506936	NOT_CHANGE
ARHGDIA	12263.2	8890.5	9704.21804046984	0.707604274374137	0.355016289522055	1.99316001901422	0.0462439275338278	0.0641222745491713	NOT_CHANGE
ARHGEF1	1785	1803.92	1815.95211102867	1.14805601972273	0.25984425172201	4.4182467463277	9.95047846884758e-06	2.44065832078724e-05	UP
ARHGEF2	4053.83	693.417	1329.94505339624	-1.41838	0.209211400310372	-6.77967	1.20449813007947e-11	5.27051644051452e-11	DOWN
ARHGEF26	3054.17	1925.92	2140.96916643181	0.50527046507133	0.325914814443703	1.55031450759231	0.121066046918217	0.153924037034955	NOT_CHANGE
ARHGEF3	3902.33	1180.42	1694.83774250059	-0.569469	0.185076877303995	-3.07693	0.00209144421093883	0.00363806951628102	NOT_CHANGE
ARHGEF37	7159.83	2902.33	3735.01061251903	-0.140292	0.259033327502828	-0.541597	0.58809587667687	0.629335700196751	NOT_CHANGE
ARHGEF6	2480.67	897.083	1201.01808632206	-0.313769	0.128429642136551	-2.44312	0.0145609539838389	0.0220677566704178	NOT_CHANGE
ARHGEF9	13718.2	4653.33	6385.44201686769	-0.41163	0.153868732918251	-2.67521	0.00746834748753766	0.0118636465711779	NOT_CHANGE
ARID1A	3239.17	2779	2901.47552491901	0.920306795789056	0.166273968518926	5.53488200219569	3.11437950807457e-08	1.00628250498433e-07	NOT_CHANGE
ARID2	1862	1277.75	1404.32317563355	0.624165722802864	0.113799159582259	5.48480081130733	4.13935559787317e-08	1.32118829598397e-07	NOT_CHANGE
ARID3B	643.833	811.833	788.582830763581	1.47435327525819	0.126956013364574	11.613103122767	3.53547699223811e-31	4.96860784444892e-30	UP
ARID5A	431.667	420.25	429.327389082124	1.10022567177132	0.216360216478309	5.08515701120876	3.67322070034575e-07	1.05504550772705e-06	UP
ARIH1	5888.83	1329.67	2175.87987059956	-1.0021	0.392449889999852	-2.55345	0.0106660185027522	0.0165285783211426	DOWN
ARL10	170.833	109.25	120.876374379832	0.508366569368667	0.155936088872627	3.26009567794095	0.00111374636110136	0.00201962761794186	NOT_CHANGE
ARL13B	1615.17	564.25	762.227536162031	-0.339115	0.10001121432043	-3.39077	0.000696974101384448	0.00130422225697246	NOT_CHANGE
ARL14EP	2653.17	733.417	1088.42774063215	-0.691666	0.143040133581089	-4.83547	1.32832436065645e-06	3.61727083680494e-06	NOT_CHANGE
ARL16	235.167	247.083	248.909628205559	1.22414066111043	0.222339242865925	5.50573369474236	3.67633913391481e-08	1.17955458874413e-07	UP
ARL2BP	1566.67	690.083	863.267344526018	-0.0127712	0.463774356180402	-0.0275375	0.978031044342186	0.981162730543555	NOT_CHANGE
ARL5B	1512.83	515	704.338567006673	-0.380155	0.0874020402630276	-4.34949	1.36452706533715e-05	3.28261118032417e-05	NOT_CHANGE
ARL6IP4	1040.67	717.25	785.290791751704	0.60771314489594	0.0992492575015125	6.12310016411638	9.17719618612858e-10	3.43926352308723e-09	NOT_CHANGE
ARL8B	24526	16619.7	18227.7708021043	0.597787504787334	0.389275515020533	1.53564116344641	0.124626412596342	0.158065184167689	NOT_CHANGE
ARMC1	6203.83	2341.08	3074.55715293637	-0.244803	0.0913969096489894	-2.67846	0.00739612756828603	0.0117658870267652	NOT_CHANGE
ARMC2	842.5	120.833	254.35158967066	-1.64043	0.200721240958052	-8.17268	3.01603243058196e-16	1.85853721029933e-15	DOWN
ARMC6	5753.33	1650.83	2404.89985130326	-0.670506	0.616464756485875	-1.08766	0.276744081350028	0.324517484920669	NOT_CHANGE
ARMC8	2023.33	522.333	802.963797995843	-0.787032	0.101480715715201	-7.75548	8.80091440206657e-15	4.9272599025391e-14	NOT_CHANGE
ARMH4	5212.83	5631.58	5591.81166981272	1.25173957752749	0.210890971357716	5.93548206198108	2.92983357984382e-09	1.05218078170532e-08	UP
ARMT1	3113.17	1307.08	1657.21940516716	-0.0939017	0.198195291965286	-0.473784	0.63565415899074	0.670718016065885	NOT_CHANGE
ARNTL	1561	182.333	437.464677809602	-1.93532	0.222782405522826	-8.68706	3.71936797799896e-18	2.60355758459927e-17	DOWN
ARPC1A	9533.33	1713.58	3173.59531867737	-1.33177	0.133558523019488	-9.97141	2.03329928023999e-23	1.90500777803437e-22	DOWN
ARPC3	4926.17	308.667	1154.20301165148	-2.85474	0.669482810748871	-4.26409	2.00716517458123e-05	4.6993085196634e-05	DOWN
ARPC5	10133.3	3634.33	4870.69795106436	-0.309964	0.680528368319819	-0.455476	0.648766763103476	0.682853667928362	NOT_CHANGE
ARPC5L	1118.33	416.417	547.993593658174	-0.273091	0.146862102348584	-1.8595	0.0629558628909755	0.0849850156006822	NOT_CHANGE
ARPP21	4369.67	1347.92	1911.67931801015	-0.548724	0.333047955386674	-1.64758	0.0994384057811191	0.128895571164279	NOT_CHANGE
ARR3	1.33333	3.5	3.12268347593688	2.60812022546861	0.989649206124832	2.63539869413044	0.00840385075636094	0.0132503760208335	UP
ARRDC3	2729.5	1692.58	1905.69623712274	0.49014302406634	0.110473660848199	4.4367410322343	9.13310586881216e-06	2.2542240246992e-05	NOT_CHANGE
ARSA	2435.5	2157.17	2236.76622781789	0.956624877645405	0.205997254272373	4.64387198278157	3.41939484171761e-06	8.83972134351118e-06	NOT_CHANGE
ARSB	1387.83	730.5	861.498092713557	0.247199783874163	0.267763288668466	0.92320267316494	0.35590159605316	0.406691950354047	NOT_CHANGE
ARSI	25.1667	26.6667	27.1909	1.26009141485585	0.559796347108613	2.25098184610226	0.0243866872073941	0.0355319385944285	UP
ART4	53.1667	39.9167	42.5549537730725	0.741372340021976	0.427337831758272	1.73486240844069	0.082765178920201	0.109079753749136	NOT_CHANGE
ARV1	716.667	464.917	516.962522551924	0.545148032727762	0.0898690936012303	6.06602348908412	1.31115962945234e-09	4.86409319774609e-09	NOT_CHANGE
ASAH1	13361.8	3482	5332.73891541371	-0.784342	0.414321361021395	-1.89308	0.0583476388301496	0.07926488654546	NOT_CHANGE
ASAP1	3917.33	226.333	925.676350391592	-2.97635	0.34567967181244	-8.61013	7.29795284391169e-18	5.0192786787902e-17	DOWN
ASAP2	1324.67	98.9167	326.716292082814	-2.58429	0.195688805485362	-13.2061	8.0899568278537e-40	1.6567870693177e-38	DOWN
ASB1	7680	4632.75	5253.11155949222	0.418313471934687	0.107956372730777	3.87483815316658	0.000106695588513426	0.000226419875624216	NOT_CHANGE
ASB10	3.33333	7.08333	6.39944078819025	2.15075507850843	1.17563674208376	1.82943846642315	0.067333949525916	0.090407684118516	NOT_CHANGE
ASB13	1164.17	769.167	850.661857242247	0.557208812821154	0.072576231892147	7.67756603359075	1.6213967377335e-14	8.91444573670046e-14	NOT_CHANGE
ASB15	4.5	1.58333	2.19097836495374	-0.257464	1.76144483122137	-0.146166	0.883790274231913	0.897474768800665	NOT_CHANGE
ASB2	214.667	41.0833	73.3352273321261	-1.18973	0.320330715599473	-3.71406	0.000203956951620834	0.000413391775746569	DOWN
ASB3	891	257.083	377.178912776957	-0.630617	0.0985527254022156	-6.39878	1.56624321437124e-10	6.25702238431557e-10	NOT_CHANGE
ASB5	3086.17	494.333	976.008115967104	-1.47425	0.114439147650238	-12.8824	5.65598876538905e-38	1.0856739410637e-36	DOWN
ASB6	1388.33	1329.83	1353.01866859799	1.09260300062363	0.0554289107932964	19.7117891184642	1.708195144752e-86	1.20646757082548e-84	UP
ASB8	2036.17	1251.17	1408.3828410726	0.447101278309956	0.112216408464236	3.98427720534695	6.76858252978005e-05	0.000147500479258538	NOT_CHANGE
ASB9	66.6667	50.0833	54.8311673412435	0.767344616509731	0.418825599609548	1.83213398900423	0.0669314605828937	0.0899330283783321	NOT_CHANGE
ASCC3	2032.5	177.083	519.20060970347	-2.35672	0.149955256162975	-15.7161	1.17235337356681e-55	3.91423923332095e-54	DOWN
ASCL2	89.5	88.75	90.2626	1.17499452475983	0.329693650253378	3.56389795149776	0.000365388055123846	0.000714055621027763	UP
ASCL4	2.16667	3.66667	3.4606168721467	1.82698726734884	1.39245	1.31206858134321	0.189496995721782	0.230196019720242	NOT_CHANGE
ASF1A	736.833	224.417	321.687186296492	-0.532772	0.178961510245986	-2.97702	0.00291066427058501	0.00495208445542088	NOT_CHANGE
ASIC1	3319.83	2232.75	2466.54257007623	0.563126299404551	0.160775589088517	3.50256094595627	0.000460808348811521	0.00088793046296001	NOT_CHANGE
ASIC4	4580.5	3037.25	3344.37140670181	0.548502950055405	0.199119219087384	2.75464594813769	0.00587556781852318	0.00951175524896979	NOT_CHANGE
ASIC5	36.3333	12.0833	16.4704926982362	-0.454008	0.643652322526181	-0.705363	0.480584459115427	0.530569095243866	NOT_CHANGE
ASIP	36.8333	26.4167	28.7012269158966	0.716739370813384	0.445850400917524	1.60757816823399	0.10792759683535	0.13921169069678	NOT_CHANGE
ASMT	0.333333	9.75	8.6778868506077	6.01692045316536	1.75580827386002	3.42686644250603	0.000610589303424035	0.00115473274032372	UP
ASMTL	783.167	159.583	275.614428436334	-1.13249	0.104404717489295	-10.8471	2.05863528827968e-27	2.35780079067209e-26	DOWN
ASNS	3811.17	761.5	1339.82742881737	-1.15456	0.177992736030068	-6.48655	8.78221484634041e-11	3.58645082197845e-10	DOWN
ASPHD1	3481.5	2555.25	2744.55634345345	0.697417316632808	0.102398248524757	6.81083247692651	9.7035575518435e-12	4.26972033171772e-11	NOT_CHANGE
ASXL1	1562.17	1524.67	1551.20359081187	1.1167184497495	0.0817035919271709	13.6679235687083	1.57835049718404e-42	3.56357905286347e-41	UP
ASXL2	1084.17	980.167	1014.40796478577	0.995103625414249	0.250896919196634	3.96618511140172	7.30321505762193e-05	0.000158336921497203	NOT_CHANGE
ASXL3	1068.17	842.25	893.610985633047	0.789580850877819	0.178673970798741	4.41911514781975	9.9105835883012e-06	2.43303943796574e-05	NOT_CHANGE
ATAD1	3875.5	1330.5	1802.79541364693	-0.406669	0.55656422194883	-0.730678	0.464976112417535	0.514885106192603	NOT_CHANGE
ATAD2	2956.33	499.167	962.391296869535	-1.41259	0.133359000907893	-10.5924	3.23120656567783e-26	3.43643184755196e-25	DOWN
ATCAY	20193	10642.9	12636.9612474881	0.231702517984248	0.248628916426138	0.931921038448806	0.351377334098706	0.402607681686724	NOT_CHANGE
ATF2	7008.83	1991.83	2902.71562653184	-0.68045	0.503992531645432	-1.35012	0.176977984686944	0.216564130972984	NOT_CHANGE
ATF6	2697.5	620.833	1022.72342902016	-0.940545	0.541715542224011	-1.73623	0.0825223939882042	0.108785802460162	NOT_CHANGE
ATG101	2064.83	1395.75	1536.42750221434	0.579971305402687	0.27748074818002	2.09013169096121	0.0366059715920952	0.0515496670503202	NOT_CHANGE
ATG12	2860.83	1217	1541.33561044364	-0.0468714	0.374412551427762	-0.125186	0.900375960779111	0.912299276794579	NOT_CHANGE
ATG14	684.667	650.583	667.560054950438	1.09435773918244	0.10975341282539	9.97105885831072	2.04041799025723e-23	1.90843169920664e-22	UP
ATG16L1	3180.17	1312.25	1644.99632104248	-0.157739	0.435241721808865	-0.362417	0.717040259625888	0.743772319766337	NOT_CHANGE
ATG4A	1734.5	697.667	899.268969106866	-0.138918	0.0894398911162166	-1.55319	0.120376728067522	0.153153670883135	NOT_CHANGE
ATG4B	8443.67	4468.25	5251.78007113764	0.232921665769255	0.0761693835205879	3.05794342823187	0.00222861644322286	0.00385840602945153	NOT_CHANGE
ATG5	2987.83	442.5	918.371619960635	-1.55867	0.436189755718383	-3.57337	0.000352420623975932	0.000689447875526779	DOWN
ATMIN	3112.5	1929.83	2167.48972098492	0.471835721954662	0.0794349091370102	5.93990384178365	2.85189306686663e-09	1.02753949675397e-08	NOT_CHANGE
ATN1	6716.67	4215.92	4712.25951426457	0.457981923564737	0.231113134157874	1.98163520750789	0.04752008370507	0.0657098747819355	NOT_CHANGE
ATOH7	0.666667	0.5	0.559262316770958	0.955908827062513	3.20144057505475	0.298587090608784	0.765255116558824	0.789326050762509	NOT_CHANGE
ATP10A	2010.17	722.083	973.038288199771	-0.330382	0.159957158277027	-2.06544	0.0388815735401391	0.0544932078858559	NOT_CHANGE
ATP10B	140.667	15.9167	40.4850455393482	-2.0911	0.668702986055798	-3.1271	0.00176539391519797	0.00310819913033736	DOWN
ATP10D	871	268	383.042510663689	-0.529705	0.15238996505727	-3.47598	0.000508980967369369	0.000973602829596477	NOT_CHANGE
ATP11A	2081.33	875.917	1115.09826505128	-0.099754	0.170840481532965	-0.583902	0.559286552743813	0.601544244253352	NOT_CHANGE
ATP12A	2.66667	1.66667	1.8062662284975	0.557900454435227	2.32380193558287	0.240080897555192	0.810267542740256	0.832015637084076	NOT_CHANGE
ATP1B3	91804.8	3135.67	19342.0294744023	-3.73317	0.305975296538425	-12.2009	3.07513320835928e-34	5.08736001346884e-33	DOWN
ATP23	1572.67	584.25	776.504828749368	-0.253339	0.283825657681549	-0.892587	0.37207859514158	0.422896839413031	NOT_CHANGE
ATP2B1	11837.7	2749.58	4467.91533991283	-0.936811	0.175646721993151	-5.3335	9.63387099501942e-08	2.96828832838713e-07	NOT_CHANGE
ATP2B2	9506.17	1546.83	3038.40213691457	-1.4722	0.18983163187028	-7.7553	8.81372062510647e-15	4.92941999225498e-14	DOWN
ATP2C1	6524.17	277.5	1422.12459327483	-3.47512	0.497917559406062	-6.9793	2.96649717279038e-12	1.36073546418836e-11	DOWN
ATP5A1W	12961	1355.75	3531.45215021774	-2.10922	0.165171663507604	-12.7699	2.41556060606052e-37	4.57296336040804e-36	DOWN
ATP5B	54679.7	6219.08	15338.3120972564	-2.0045	0.174920768670919	-11.4595	2.10836595184654e-30	2.82603115054077e-29	DOWN
ATP5C1	14963.3	1306.58	3835.27586956924	-2.34573	0.118486765767454	-19.7974	3.13510553966638e-87	2.33395897540839e-85	DOWN
ATP5D	10099	457.75	2253.71419021336	-3.30927	0.134821050424803	-24.5456	4.81637192562896e-133	9.47621176367498e-131	DOWN
ATP5E	3834.67	96.4167	778.930191549143	-4.13878	0.19697317769233	-21.0119	5.10718375135731e-98	4.93604829582937e-96	DOWN
ATP5F1AZ	27345.8	2650.5	7268.29700921645	-2.2282	0.150033914728273	-14.8513	6.822473424231e-50	1.95755240073378e-48	DOWN
ATP5S	670.5	521.667	557.313240513789	0.819948464485431	0.180762204237126	4.53606144019916	5.73144895470087e-06	1.44903865495397e-05	NOT_CHANGE
ATP6	809804	42829.8	184510.561209388	-3.08249	0.106407113266093	-28.9689	1.62424652104209e-184	5.96531605628058e-182	DOWN
ATP6AP1	8410.17	2101.67	3290.5928649723	-0.824687	0.145140080143969	-5.68201	1.33123902191824e-08	4.46910162812163e-08	NOT_CHANGE
ATP6AP1L	376.833	80	134.913569232901	-1.124	0.463368670465463	-2.42571	0.0152783628662029	0.0230598632958662	DOWN
ATP6AP2	31096.8	6799.83	11298.1843728758	-1.05279	0.474060163871441	-2.2208	0.0263647577008313	0.0381016396049003	DOWN
ATP6V0A1	32332.2	7921.67	12542.5321783154	-0.889587	0.109255288208459	-8.14228	3.87916640159256e-16	2.37448085626372e-15	NOT_CHANGE
ATP6V0A2	4771.83	356.917	1171.2643006519	-2.58769	0.160812447457521	-16.0913	2.93399636146373e-58	1.02951502900023e-56	DOWN
ATP6V0A4	38.6667	2.58333	9.5261871048703	-2.67351	0.90286211457522	-2.96115	0.0030649177077572	0.0052000713434045	DOWN
ATP6V0C	43831	12452	18350.2409975431	-0.656235	0.108407199354956	-6.05342	1.41798962475483e-09	5.25333210677496e-09	NOT_CHANGE
ATP6V0D1	18705.5	9606.75	11408.5009604105	0.177043220069914	0.131827439735828	1.34299217541276	0.179274507494364	0.218839632569566	NOT_CHANGE
ATP6V0E1	2510.5	619.583	976.44228379461	-0.839263	0.485215475436649	-1.72967	0.0836890994652648	0.110191981107587	NOT_CHANGE
ATP6V1A	42948.2	14968.5	20353.7614032977	-0.357694	0.525119964290331	-0.681166	0.495766163419328	0.545609970069656	NOT_CHANGE
ATP6V1B2	41936.3	16553.9	21397.2879562055	-0.195169	0.0998462401626892	-1.9547	0.0506184402026759	0.0695924599641981	NOT_CHANGE
ATP6V1C1	23290.5	2582.33	6419.04698315417	-2.01401	0.125113448311112	-16.0975	2.65813933299398e-58	9.38698050350247e-57	DOWN
ATP6V1C2	1579.5	137.083	407.424488014354	-2.38373	0.147028380776659	-16.2127	4.09918092222314e-59	1.47597305232204e-57	DOWN
ATP6V1E1	13621	947.917	3345.27594775306	-2.62065	0.854494361297517	-3.0669	0.00216293944649022	0.00375177374392777	DOWN
ATP6V1G3	202.167	61.9167	89.0542881783133	-0.518219	0.239319848131557	-2.16538	0.0303583491825342	0.043403103170104	NOT_CHANGE
ATP6V1H	18306	745.833	4024.19271732683	-3.41258	0.871649148488505	-3.91508	9.03736766659858e-05	0.000193949585022562	DOWN
ATP8B3	82.1667	103.833	100.988587491742	1.49236960712036	0.260892890450963	5.72023869466409	1.06374506764252e-08	3.60625943239546e-08	UP
ATP9B	3694.5	805.25	1345.03494733819	-1.02801	0.0745337024725437	-13.7926	2.8246034592972e-43	6.51077006580262e-42	DOWN
ATR	1200	123.833	324.533552385774	-2.11055	0.15448398005133	-13.6619	1.71436830097243e-42	3.85487957961515e-41	DOWN
ATRIP	718.667	429	489.177154160658	0.410160341070308	0.088194449659791	4.65063666310631	3.30911875369298e-06	8.56267506533331e-06	NOT_CHANGE
ATRNL1	6957.33	1398.5	2447.22158268948	-1.15713	0.233447307184868	-4.95672	7.16928948732678e-07	2.00587180221855e-06	DOWN
ATVR1	4233.83	1460.42	1994.37358027933	-0.364172	0.276411009858486	-1.3175	0.18767011561134	0.228178032863137	NOT_CHANGE
ATXN1	350.667	330.667	340.758524672244	1.0481201306825	0.322935340714518	3.24560368141639	0.00117201877341075	0.00211832395758525	UP
ATXN10	1511.5	213	452.500790946495	-1.65546	0.153557826564228	-10.7807	4.24672668120742e-27	4.73587394469062e-26	DOWN
ATXN2	5392.67	1256.25	2036.21738199839	-0.949484	0.0851514585122093	-11.1505	7.1177391547775e-29	8.87140837187088e-28	NOT_CHANGE
ATXN7L1	1630.33	1348.08	1422.16405619083	0.901492252135921	0.100900328282552	8.93448284540228	4.0908710907282e-19	3.00488117850955e-18	NOT_CHANGE
AUH	4519	1934.83	2426.64523603113	-0.0743558	0.114393503553901	-0.65	0.515692316577608	0.563003149652254	NOT_CHANGE
AvBD1	23	4.75	8.28169482064504	-1.15837	0.537704502985069	-2.15429	0.0312172637445688	0.0445648888232261	DOWN
AvBD10	3	0	0.533118823947273	-2.80507	3.13586274417065	-0.894514	0.371047102084722	0.421985649336237	NOT_CHANGE
AvBD14	220	160.25	172.715092332489	0.724757782560867	0.184120921511205	3.93631411689823	8.27426554201647e-05	0.000178127897112031	NOT_CHANGE
AvBD4	46.1667	11.1667	17.350585207813	-0.909431	0.578829839115644	-1.57115	0.116146692335829	0.148319918423292	NOT_CHANGE
AvBD9	59.5	0	10.3854688000943	-7.08811	2.09631091538027	-3.38123	0.000721621865828454	0.00134805522510985	DOWN
AVD	430.167	71.5833	139.655234706884	-1.43684	0.359861434594659	-3.99277	6.53053939680613e-05	0.000142538595629972	DOWN
AVEN	3570.83	827.417	1337.55331324727	-0.947021	0.13813076365913	-6.85598	7.08267856187792e-12	3.14665130624076e-11	NOT_CHANGE
AVL9	2728.83	1117.08	1421.03959446359	-0.12727	0.0905950631940472	-1.40482	0.160075000930298	0.197769271165063	NOT_CHANGE
AVPR1B	12.6667	1239.92	1059.21896255375	7.86252524456682	0.857608776987638	9.16796266029837	4.82042928629941e-20	3.74552114784534e-19	UP
AVPR2	170.667	110.333	123.313	0.485319956636116	0.433130011288964	1.12049	0.262502936539331	0.308869858478251	NOT_CHANGE
AZI2	4640.17	1500.42	2095.8167760756	-0.4623	0.0855620882455526	-5.4031	6.54993272862129e-08	2.06074125653768e-07	NOT_CHANGE
AZIN1	11889	2816.83	4518.01962005075	-0.925879	0.118254612467747	-7.82954	4.8966337741045e-15	2.78673093610968e-14	NOT_CHANGE
B2M	30693.2	11087.2	14941.7651146786	-0.309898	0.28089692449618	-1.10324	0.26992164729777	0.317057218542306	NOT_CHANGE
B3GALNT2	2062.5	1787.67	1862.24353428759	0.964794149294073	0.0813509979877876	11.8596473695247	1.91781106475153e-32	2.85192761914191e-31	NOT_CHANGE
B3GALT5	1035.67	517.833	624.036204979655	0.17761237224314	0.283521550629641	0.626451047014596	0.531019136160418	0.577568493802121	NOT_CHANGE
B3GALT6	1722.67	1619.33	1654.00063022913	1.07262594131403	0.0921025876110031	11.6459913791379	2.40508453578585e-31	3.42367201747914e-30	UP
B3GAT1L	21881.5	7343.75	10365.3752684987	-0.413045	0.751840882871255	-0.549378	0.582746052249495	0.624338390089939	NOT_CHANGE
B3GAT2	2863.17	254.917	733.879100247364	-2.29389	0.268773645807701	-8.53464	1.40587033709916e-17	9.49134765573438e-17	DOWN
B3GNT10	34.8333	40.0833	39.8890212871869	1.35700773821961	0.558845372546409	2.42823472266816	0.0151725201789091	0.0229252368803101	UP
B3GNT2	4162	1152.83	1717.30195831864	-0.703296	0.89547795810719	-0.785386	0.432227277788143	0.48232583733408	NOT_CHANGE
B3GNT7	11168	1060.08	2942.05807784346	-2.22956	0.151182136728584	-14.7475	3.19303269083194e-49	8.92914573288993e-48	DOWN
B3GNT9	1264	1244.58	1267.14467818812	1.16914822108262	0.214969593965198	5.43866785770596	5.368042070822e-08	1.70152725938771e-07	UP
B4GALT6	13232.5	5073.17	6603.11184722766	-0.219702	0.11676418851073	-1.88159	0.0598919984058475	0.0811872586658007	NOT_CHANGE
B9D1	981.667	884.75	914.20347285337	1.02066728205864	0.0949200222961386	10.7529186926894	5.7415521051249e-27	6.31341527886887e-26	UP
BACE1	7913.5	6083.5	6500.75552850954	0.759735652088578	0.103902123234909	7.31203202047098	2.63132383002351e-13	1.31185185335742e-12	NOT_CHANGE
BAG1	793.333	272.833	371.186973836203	-0.369707	0.112947233975149	-3.27327	0.00106309797948854	0.00193670858763306	NOT_CHANGE
BAHD1	2323.5	2073.75	2146.87095421237	0.97263587296663	0.184201172717609	5.28029142603634	1.28978573412888e-07	3.92348404710989e-07	NOT_CHANGE
BAIAP2L1	650.333	120.667	223.323616992623	-1.27874	0.349863633112474	-3.65496	0.000257224425944581	0.000514729154569086	DOWN
BAIAP2L2	140.5	28.5	49.9309009300914	-1.10261	0.377181595591772	-2.92328	0.00346361302055965	0.00582805257491238	DOWN
BAK1	2442	643.917	1014.12325636075	-0.767735	0.879801935393674	-0.872623	0.382868566573614	0.433728754524788	NOT_CHANGE
BANP	703	215.917	309.005611941853	-0.530351	0.117374632812778	-4.51845	6.22942080879301e-06	1.57133146683336e-05	NOT_CHANGE
BARX2	501.333	378.667	402.013328405028	0.764809955214754	0.204038708731067	3.74835716208541	0.000177996660927217	0.000364258397120371	NOT_CHANGE
BATF	29.1667	23.9167	25.3042426732121	0.868084517341252	0.391013763501947	2.22008685721604	0.0264128721825253	0.03815115701456	NOT_CHANGE
BBLN	1439.67	1474.75	1489.39150187909	1.19965092258883	0.100441089496555	11.9438262627566	6.99305968880063e-33	1.07311325419506e-31	UP
BBOX1	386.833	363.25	373.47411128767	1.08457508645926	0.147456485644623	7.3552213164305	1.90611036861414e-13	9.62489644426698e-13	UP
BBS10	541.167	662.333	654.808995514264	1.47261217636291	0.484068973639085	3.04215361148279	0.00234891990650655	0.00405521772640068	UP
BBS5	2142.67	550.833	852.226375975638	-0.782996	0.373317257321149	-2.0974	0.0359581415245595	0.0507541382676911	NOT_CHANGE
BCAP29	4982.5	883.917	1648.75766178288	-1.31721	0.468541029620287	-2.8113	0.00493418989391802	0.00811416481361025	DOWN
BCAS3	3081.83	952.75	1361.07035355284	-0.552695	0.111686228143116	-4.94864	7.47330143447551e-07	2.08457810645699e-06	NOT_CHANGE
BCL11A	889.5	689.5	733.149622707798	0.767225095158726	0.219416435799814	3.49666191760908	0.00047111848799536	0.000905831426095294	NOT_CHANGE
BCL2	3798.33	2480.83	2751.65643333464	0.543991071785108	0.117948678852344	4.6120997460778	3.98621615114191e-06	1.02569195593838e-05	NOT_CHANGE
BCL2L1	4275.5	3431.42	3631.27136861675	0.824219657222222	0.125446391529545	6.57029386953791	5.02160563068339e-11	2.09893971315894e-10	NOT_CHANGE
BCL6	2473.67	1640.5	1827.99709251961	0.562671577013463	0.150006010590496	3.75099354218219	0.000176135236741164	0.000361048196474073	NOT_CHANGE
BCL7A	3907.5	1442	1884.42767833358	-0.300003	0.655264251509656	-0.457835	0.64707084270063	0.681459237705557	NOT_CHANGE
BCL9	1394.33	1790.42	1742.25452880078	1.49412085097028	0.195847986428132	7.6289824481732	2.36613846444563e-14	1.28424204932325e-13	UP
BCL9L	1280.5	1094.92	1143.19698393599	0.910702419364586	0.151495430396704	6.01141841031002	1.83907064218072e-09	6.74529971223273e-09	NOT_CHANGE
BCOR	1971	1136.25	1311.13256186819	0.364472605895112	0.123746397152623	2.94531892872476	0.00322621921882234	0.00545191462469089	NOT_CHANGE
BCORL1	852.667	639	690.576922059604	0.719528830216123	0.192278513520167	3.74211770750274	0.000182476002689828	0.000372871030718941	NOT_CHANGE
BDH1A	11867.7	8497.83	9252.33898174976	0.675871369652185	0.466396138571626	1.44913586060573	0.147299645113838	0.184049386466803	NOT_CHANGE
BDNF	699.5	313.5	384.528616101377	0.0225402439338289	0.32940365663619	0.0684274247711934	0.945445391178654	0.953755477019448	NOT_CHANGE
BEAN1	3263.67	2427.67	2602.75685073787	0.741606290219423	0.082074057682249	9.03581851759498	1.62779595375734e-19	1.22007182438764e-18	NOT_CHANGE
BECN1	6768.67	3071.5	3781.95502570059	0.0221843840630074	0.0648746701424659	0.341957562393614	0.732382829373779	0.757547316376295	NOT_CHANGE
BEGAIN	1325.5	519.583	674.850473788787	-0.19064	0.151768865732022	-1.25612	0.209071569047272	0.251424421279507	NOT_CHANGE
BEND4	822.5	773.5	790.262131265089	1.02944578222117	0.204084688634028	5.04420879935392	4.55401796031073e-07	1.2985551212915e-06	UP
BEST1	31.3333	28.8333	29.2775355314887	1.04230549896946	0.306767536855043	3.39770469083885	0.000679537304164478	0.00127375672291327	UP
BET1	1421.33	300.417	509.373558706742	-1.05785	1.22933917977568	-0.8605	0.389513347346522	0.44026036736397	NOT_CHANGE
BF1	13071.3	5673.33	7150.54770374823	-0.0986019	0.426652111635457	-0.231106	0.817232394606305	0.8386984467001	NOT_CHANGE
BF2	8761	6836.17	7395.81498928861	0.798172985307802	0.329620823349626	2.42148835500355	0.0154570962706615	0.0233168519592207	NOT_CHANGE
BFAR	1295.17	426.667	593.035752974302	-0.439517	0.102554693300546	-4.28568	1.82177334846288e-05	4.29997831048929e-05	NOT_CHANGE
BFSP2	25.8333	5.25	8.94231856622374	-1.11542	0.654788333832045	-1.70348	0.088478979870484	0.115806771229864	NOT_CHANGE
BG8	232.167	218.5	221.586408380777	1.03881428613807	0.295600201703977	3.51425432103855	0.000440990385922314	0.000852426679314396	UP
BGLAP	1526.83	67.9167	342.301705608382	-3.39031	0.406627686613561	-8.33764	7.57904748971688e-17	4.81579845684548e-16	DOWN
BGN	52.5	11.3333	19.1098565834089	-1.00349	0.639601402313836	-1.56893	0.11666500032385	0.148843790362226	NOT_CHANGE
BHLHA15	73.8333	74.75	75.4044842931707	1.16736289088498	0.199369661325741	5.85526846523394	4.76240076089019e-09	1.67642592918493e-08	UP
BHLHE40	1545.67	866.75	1017.55873874814	0.338949357694967	0.414981171746452	0.816782497067265	0.414052736415777	0.464281808449931	NOT_CHANGE
BICRA	758.667	624	660.011868052218	0.857737958708255	0.192688009818256	4.45143400213265	8.52987495392109e-06	2.11385879987185e-05	NOT_CHANGE
BID	3424.17	3990.92	3926.06204218607	1.36599681033907	0.106444384028719	12.8329627044535	1.07185571523291e-37	2.05029622750629e-36	UP
BIN1	19813.3	10741.9	12553.173290909	0.269462273270396	0.0848124774448896	3.17715366168251	0.00148728211501921	0.00264560451134673	NOT_CHANGE
BIRC2	5271.33	3204.75	3627.73130631131	0.439368929484043	0.102556039253094	4.28418387336254	1.83411185944389e-05	4.32539479181352e-05	NOT_CHANGE
BIVM	2953.83	1122	1474.58397599557	-0.231008	0.0633925362925685	-3.64409	0.000268334609578122	0.000535018228073063	NOT_CHANGE
BLEC1	85.8333	71.25	75.2066124320189	0.884626767564563	0.250663301753527	3.52914352191213	0.000416906962560987	0.000809852065144033	NOT_CHANGE
BLK	268.667	51.1667	91.9513170965039	-1.21709	0.297922204396682	-4.08524	4.40303978164825e-05	9.89651006001641e-05	DOWN
BLMH	3566.5	1007	1485.43515443061	-0.665361	0.0919344413689744	-7.23735	4.57547441860904e-13	2.22867272963017e-12	NOT_CHANGE
BLOC1S4	1902	633.583	873.794829368067	-0.424862	0.132856615355962	-3.1979	0.0013843380451411	0.00247366795026997	NOT_CHANGE
BLTP3A	1812.67	1796.83	1827.85529093673	1.13273355828115	0.17848767319575	6.34628452486389	2.20577124404116e-10	8.66115023764984e-10	UP
BLTP3B	3964.67	1177.42	1706.46942652663	-0.593223	0.218364945405753	-2.71666	0.00659445199016454	0.0105884103800106	NOT_CHANGE
BMF	486	294.333	336.465779026659	0.44902234463252	0.232804906945237	1.92874948610145	0.0537619695791882	0.0735654968732607	NOT_CHANGE
BMI1	3177.67	1504.58	1829.84699529938	0.0725313939883755	0.0893505470091551	0.811762170643944	0.416928112658753	0.467315762489739	NOT_CHANGE
BMP15	53.5	71.5	68.3682273698904	1.57616815109364	0.305551511835006	5.15843676121213	2.49020185856929e-07	7.30874908836348e-07	UP
BMP4	271.667	235.167	247.437107470264	0.961854474012391	0.231107033564931	4.1619437503712	3.15550089029227e-05	7.24017259667643e-05	NOT_CHANGE
BMP6	691.667	255	338.71565030524	-0.271481	0.170922059817444	-1.58833	0.112211698906465	0.143761453319934	NOT_CHANGE
BMP7	976.667	792	842.905649778436	0.843784158939995	0.177333333923029	4.75818133158335	1.95344979731076e-06	5.19881880839855e-06	NOT_CHANGE
BMPER	568	450.583	477.861945914583	0.82678489504927	0.195538704701729	4.22824164817104	2.35524756749149e-05	5.46548392978542e-05	NOT_CHANGE
BNC2	36.6667	45.1667	44.007130792508	1.50739680759155	0.630149817489922	2.39212448492958	0.0167511597569563	0.0251244593250945	UP
BOLA1	3207.17	452	969.943340318082	-1.68579	0.267196233915778	-6.30918	2.80509840623624e-10	1.09177943222866e-09	DOWN
BPGM	7521.33	4899.67	5446.69000091752	0.563966178327999	0.189201728627637	2.98076652057406	0.0028752791735859	0.00489793227188767	NOT_CHANGE
BPIFB3	80.5	13	25.4849525547188	-1.49006	0.439685364029976	-3.38892	0.000701682983091587	0.00131214241474934	DOWN
BRAF	2893	1994.17	2189.67596955804	0.61777187417804	0.100698818829478	6.13484727387088	8.52410444478713e-10	3.20322587901312e-09	NOT_CHANGE
BRAP	2294	1336.5	1526.53349150788	0.368970015342618	0.0868458675262288	4.24856157066061	2.15147517502942e-05	5.0201087417353e-05	NOT_CHANGE
BRCA2	317.333	212.75	235.927894222751	0.584245863307287	0.20395043833169	2.86464627429294	0.00417475293102439	0.00692941063483379	NOT_CHANGE
BRD1	3005.17	1225.25	1571.29492482043	-0.112434	0.104266763058588	-1.07833	0.280886493545281	0.329024812447576	NOT_CHANGE
BRD7	3272.17	231.333	795.044672675848	-2.65394	0.097407901346506	-27.2456	1.87164584329286e-163	4.90995092890494e-161	DOWN
BRDT	36.8333	16	20.2103406984644	-0.0578562	0.982916733423839	-0.0588617	0.953062246754476	0.95985738891598	NOT_CHANGE
BRE	4980	3049.42	3440.97040051567	0.454168578687284	0.037009009377557	12.2718382989927	1.28306751909284e-34	2.1354740068527e-33	NOT_CHANGE
BRF1	1368.17	879.417	982.58454287613	0.523258329009512	0.158126667056627	3.30910869589205	0.000935934937213571	0.00171926161023994	NOT_CHANGE
BRF2	657.167	631.25	643.324024211292	1.09971616399316	0.138995131748412	7.91190418081471	2.53481465592822e-15	1.48398447816244e-14	UP
BRI3BP	5184.67	4067.67	4331.70828906562	0.808688257023733	0.0663862418158133	12.1815640546036	3.89735333562432e-34	6.39003557320071e-33	NOT_CHANGE
BRICD5	278.833	433.167	406.956482457463	1.79512420470131	0.444404139810518	4.03939577490593	5.3589074229095e-05	0.000118325535041316	UP
BRMS1L	3839.83	1394	1854.19563244582	-0.292604	0.126208823228443	-2.31841	0.0204270176870553	0.0301453095199538	NOT_CHANGE
BROX	1920.83	35.5	385.405180330919	-4.60173	0.126974142729351	-36.2415	1.35372843702761e-287	1.24294832659752e-284	DOWN
BRWD1	3187.5	1348.58	1705.52712825805	-0.077598	0.102383815876539	-0.757913	0.448503348523245	0.499201082138178	NOT_CHANGE
BSDC1	4777.17	2989.67	3347.43792133023	0.478769172058954	0.0688970957364283	6.94904722675868	3.67761431420657e-12	1.66886138854728e-11	NOT_CHANGE
BST1	1278.5	779.5	887.231792764112	0.466000688867619	0.150056811409714	3.10549507543015	0.00189960783915702	0.00332431371852479	NOT_CHANGE
BTBD1	5431.17	1550.67	2275.63022940172	-0.652484	0.166458506819348	-3.9198	8.86222226301333e-05	0.000190339112853569	NOT_CHANGE
BTBD17	3669.33	40.0833	717.821288597861	-5.36929	0.2028257182382	-26.4724	2.01390418795049e-154	5.04299916882693e-152	DOWN
BTF3	2260.17	233.667	605.802861967871	-2.1008	0.116136173256912	-18.0891	3.88328770299593e-73	2.01821056186836e-71	DOWN
BTG1L	362.5	241.5	266.229830189267	0.571034232769534	0.157146713599331	3.63376503199087	0.000279315249063658	0.000555103790437119	NOT_CHANGE
BTG2	2114.5	1357.08	1557.48495920712	0.568202994115375	0.688927454134729	0.824764626094079	0.409505233227364	0.460025352742567	NOT_CHANGE
BTK	387.5	74.5833	134.310198567045	-1.21102	0.190893636576504	-6.34393	2.2397747245452e-10	8.7884038158971e-10	DOWN
BTN1A1	99.1667	103.833	104.856464181451	1.24246001682845	0.200482677104273	6.19734350505621	5.74240868246365e-10	2.18171927115119e-09	UP
BUB1	69.3333	18.5833	28.0011147266924	-0.745772	0.315199416423462	-2.36603	0.0179798896918005	0.0268068233591689	NOT_CHANGE
BUB3	2947.33	370.25	846.503227798623	-1.8278	0.176436119347189	-10.3596	3.78635449378406e-25	3.83437994600302e-24	DOWN
BVES	299.167	378	362.410268895447	1.50869758979666	0.425764632943516	3.54350143967174	0.000394851154803967	0.000768634279793305	UP
BZFP1	809	382.667	465.35869530811	0.0662467964646794	0.126843421609568	0.522272228421835	0.601480802525293	0.642162352928651	NOT_CHANGE
BZW1	13048.8	3406.5	5211.93131860883	-0.783156	0.0836544215567143	-9.3618	7.8388494611904e-21	6.35997373809984e-20	NOT_CHANGE
BZW2	3788	243.667	909.963118981969	-2.75985	0.576544262331273	-4.78688	1.69393408850597e-06	4.54548606603965e-06	DOWN
C10orf2	989.667	613.333	689.385179373546	0.454115634400154	0.132957561939528	3.4154930925004	0.000636666442117789	0.00119993001355693	NOT_CHANGE
C10orf88	1136.83	466.917	594.742133442314	-0.125309	0.0995601663586198	-1.25863	0.208164532051758	0.250388298487584	NOT_CHANGE
C11orf24	758.667	341	421.922402284384	0.0324935023469286	0.238179702814075	0.136424313083862	0.891485854298351	0.904289370526536	NOT_CHANGE
C11orf54	637.833	43.3333	154.587917068902	-2.70985	0.23277164939801	-11.6417	2.53056147070781e-31	3.59300596446632e-30	DOWN
C11orf94	8	15.6667	14.2625070419308	2.08872550044448	0.477383083292514	4.37536555765346	1.21229141989023e-05	2.93948654585179e-05	UP
C12H3orf14	766.5	540	587.85988678782	0.65252500263683	0.10519221020401	6.20316847959866	5.53375414443167e-10	2.10534886613771e-09	NOT_CHANGE
C12orf4	2096.5	115	478.37766860401	-3.01974	0.155386844626743	-19.4337	4.00327796415229e-84	2.6571154583753e-82	DOWN
C12orf43	187.333	126.167	139.484582715028	0.588141761642865	0.179508812161073	3.27639492770486	0.00105141426431113	0.0019179606563212	NOT_CHANGE
C12orf49	14837.5	11502.2	12206.4230050952	0.779593338592481	0.103424524230464	7.53779961177576	4.77967564434642e-14	2.52456693429573e-13	NOT_CHANGE
C12orf73	1217.17	862.833	932.776547587029	0.663669457411904	0.106301346312404	6.24328365006287	4.28478839751873e-10	1.64723651653389e-09	NOT_CHANGE
C12orf75	1176.5	618.333	728.337923042955	0.252721972145885	0.163630230755841	1.54446993675014	0.122474528816616	0.155607052410225	NOT_CHANGE
C14H16ORF52	413.5	199.917	242.073241762306	0.112163349090636	0.125567938674276	0.893248310634357	0.371724211940698	0.42266845894351	NOT_CHANGE
C14orf2	7211.67	1882.67	2876.5369275468	-0.769629	0.115221168878663	-6.67958	2.39630446628722e-11	1.02573747511859e-10	NOT_CHANGE
C15orf61	1451	875.333	989.22026573596	0.426144001635517	0.116347803563366	3.66267336884817	0.000249596716212237	0.000500192182471158	NOT_CHANGE
C16orf72	11105.7	3984.58	5396.80800538922	-0.297191	0.624781558025539	-0.475672	0.634308334816688	0.669554438878164	NOT_CHANGE
C16orf89	18.6667	15.1667	15.8907955529456	0.842289876737193	0.308431786587563	2.73087896048635	0.00631656656888159	0.0101688969105694	NOT_CHANGE
C17H9ORF172	2263.17	603.417	947.375805056744	-0.708179	1.01075	-0.700647	0.483523473831057	0.533493053742298	NOT_CHANGE
C17orf58	649.833	633.333	641.230070682848	1.0982752851886	0.227320607117388	4.83139341881775	1.35580792368459e-06	3.68846708719922e-06	UP
C17orf67	66	11	21.5343999590937	-1.35548	0.556771325169653	-2.43454	0.0149106039948797	0.0225604277417721	DOWN
C17orf75	9550.5	3292.83	4475.77317527268	-0.375824	0.14293978318651	-2.62924	0.00855747007247411	0.0134656105767666	NOT_CHANGE
C1D	1348.83	274.333	474.467206110201	-1.13853	0.144520216006631	-7.87803	3.32576876643434e-15	1.92252467306262e-14	DOWN
C1GALT1	3012.5	2232.17	2420.02621701333	0.748492169908489	0.195147868928393	3.83551290628307	0.000125302525777057	0.000263168743616396	NOT_CHANGE
C1GALT1C1	4908.83	1820.33	2405.27125064728	-0.262903	0.0889388667169633	-2.956	0.00311660536109349	0.00528126082259737	NOT_CHANGE
C1H3ORF38	1053.33	727.333	795.073294183734	0.625337554302824	0.096613548593973	6.47256583992025	9.6352513117447e-11	3.91449848646029e-10	NOT_CHANGE
C1orf216	1736.83	1185.75	1294.16848037055	0.581590596751184	0.142916011872237	4.0694572226876	4.71227904003209e-05	0.000105399696433361	NOT_CHANGE
C1orf52	816.5	154.25	280.120949594678	-1.21502	0.216459230266807	-5.61316	1.98661128371599e-08	6.54168652838695e-08	DOWN
C1orf53	274.5	28.25	73.3917315089762	-2.09146	0.325160492010708	-6.4321	1.25854782300781e-10	5.07565150581992e-10	DOWN
C1orf74	185.5	143.75	152.995247399045	0.789479049370988	0.161560441538691	4.88658635648702	1.02599336349867e-06	2.81624187320089e-06	NOT_CHANGE
C1QL3	160.833	380.833	339.369823662203	2.3869104580356	0.407930486368493	5.85126764926181	4.87840439572684e-09	1.71497183884947e-08	UP
C1QL4	743.167	1312.42	1200.61910344844	1.99395017624397	0.619455935892188	3.21887330593117	0.00128695333059134	0.00230938954339664	UP
C1QTNF1	176.667	207.75	205.219445555457	1.36239443032164	0.26198115644302	5.20035276131759	1.98910639863805e-07	5.9040879041471e-07	UP
C1QTNF12	74.6667	85.5	83.6384664808444	1.36595	0.262047048184829	5.21261174236756	1.8620033877948e-07	5.53576722253727e-07	UP
C1QTNF2	242.167	265.583	261.772485587777	1.29287395093541	0.250496145722722	5.1612528696011	2.45302563395037e-07	7.2034745295483e-07	UP
C1QTNF3	1285.5	160.5	364.819110487809	-1.76389	0.517347102353503	-3.40949	0.000650852405279839	0.00122540871520391	DOWN
C1QTNF7	60.8333	20.4167	27.8613717356904	-0.384625	0.360895713646097	-1.06575	0.286536784235586	0.334625632903537	NOT_CHANGE
C1S	475.167	329.5	364.502629290321	0.698677544432088	0.400222104257753	1.74572452895336	0.080858830679885	0.106848476424919	NOT_CHANGE
C20orf85	85.5	64.75	69.5927673068362	0.763108398958863	0.276232077830718	2.76256257039964	0.00573495683570297	0.00931423266741972	NOT_CHANGE
C21H1orf159	1079.17	772.583	842.098629795647	0.687110886716302	0.0993326387738465	6.91727205879094	4.60423362156051e-12	2.07567291498992e-11	NOT_CHANGE
C21orf62	18.8333	8.33333	10.3889460738715	0.021489928857192	0.465777357123719	0.046137770607608	0.963200441457754	0.968651192404302	NOT_CHANGE
C26H1orf106	70.6667	51.0833	56.4469591496191	0.668705025547188	0.435369662096633	1.53594768713757	0.124551211076423	0.158026859009676	NOT_CHANGE
C2CD5	3260.17	752.167	1227.81	-0.941593	0.425040933258004	-2.2153	0.02673944840099	0.0385723019746148	NOT_CHANGE
C2H7orf25	624	546.583	568.423502157341	0.96361918698034	0.113891518852375	8.46085113878734	2.65433049675456e-17	1.73769728301361e-16	NOT_CHANGE
C2H9ORF30	1186	988	1038.31574024343	0.882195458888681	0.157381267933332	5.6054667145164	2.07694535746513e-08	6.80255170884387e-08	NOT_CHANGE
C2orf49	1414.5	627.75	776.277211232065	-0.00961184	0.0970738484123325	-0.0990158	0.921125762630028	0.931579392890724	NOT_CHANGE
C2orf76	2585.67	765.417	1111.65554201069	-0.588113	0.59892108148666	-0.981954	0.326122671601142	0.376647756362829	NOT_CHANGE
C2orf88	327.333	365.75	363.332084737228	1.29503932313656	0.179884507503962	7.1992821455624	6.05303833103258e-13	2.91487658790721e-12	UP
C3orf18	4934.17	3534	3846.7305609725	0.675678486011687	0.684052076902729	0.987758840044817	0.323270769986276	0.37366736715367	NOT_CHANGE
C4orf47	16	0.333333	3.18056279108796	-4.30195	2.33889939787012	-1.8393	0.0658705081446175	0.0886155383073743	NOT_CHANGE
C4orf54	262.667	362.25	350.929031529902	1.60102842659404	0.195923915605008	8.17168451156208	3.04112947818616e-16	1.87163147614784e-15	UP
C5	37.1667	0.25	6.84806561468472	-5.72858	0.834656297677419	-6.8634	6.72406562630541e-12	3.00185393316989e-11	DOWN
C5H14orf4	5131.17	3059.92	3478.58108044134	0.395910200863623	0.102209730936744	3.87350790609796	0.000107279924769068	0.000227572239334922	NOT_CHANGE
C5H15ORF62	384.833	183.25	221.010813678508	0.111412133532547	0.489615640067938	0.227550193284446	0.819995944094999	0.840595023449823	NOT_CHANGE
C5orf15	12253.3	4492.42	5914.84160968519	-0.290028	0.720487667936169	-0.402543	0.687284122597983	0.717786010547329	NOT_CHANGE
C5orf24	13697.8	2942.08	5098.03131225333	-0.959539	1.13141456821531	-0.848088	0.396389212400418	0.447297863808665	NOT_CHANGE
C5orf49	231	235.25	237.713945740016	1.1911285017132	0.17369012322317	6.8577791276177	6.99392797927814e-12	3.10972955914796e-11	UP
C6H10orf54	1562.5	1174.67	1264.08404526889	0.744210351047729	0.145362115141457	5.1197	3.06022854912848e-07	8.88240204275488e-07	NOT_CHANGE
C6H10ORF71	926	1097.92	1084.08694044774	1.42197528385938	0.167322281012513	8.49842158052483	1.92186015646501e-17	1.2771444634458e-16	UP
C6orf106	4481.67	3918.17	4073.75297155742	0.955204212367565	0.086718215742069	11.0150353555323	3.2340961756075e-28	3.86478000681599e-27	NOT_CHANGE
C6orf203	1353	565.083	714.427320159943	-0.0828598	0.150409532656377	-0.550894	0.581706092866293	0.62346670536973	NOT_CHANGE
C6orf58	12.6667	2.33333	4.21854147019846	-1.42812	1.36613647965092	-1.04537	0.295852348745902	0.344504457670931	NOT_CHANGE
C7	351.333	208.833	242.627402830976	0.440926541599772	0.484461948863052	0.910136580663454	0.362750484884368	0.413317977503202	NOT_CHANGE
C7H21orf58	0.666667	4.91667	0.299911905364392	0.133291358983845	3.20537720755969	0.0415836734189926	0.966830588707706	0.971665041766244	NOT_CHANGE
C7H2ORF66	30.6667	38.3333	36.9889570261334	1.48745055291167	0.337688310833329	4.40480320222224	1.05879954551224e-05	2.58895991843185e-05	UP
C8A	22.5	2.08333	5.72420268566975	-2.25731	1.04122396854014	-2.16794	0.0301630237373864	0.0431493372550667	DOWN
C8B	254	265.167	265.87021072209	1.22595228473347	0.187531295753561	6.53732103650859	6.26305176462943e-11	2.58838350872795e-10	UP
C8H1ORF21	3056.67	316.917	828.079317943036	-2.06384	0.565580815508694	-3.64907	0.000263194859664132	0.000525531164149947	DOWN
C8orf34	477.833	143.667	207.721159820373	-0.596508	0.173767487255094	-3.4328	0.000597391296672707	0.00113132645354759	NOT_CHANGE
C8orf48	227.833	132.417	151.510266055232	0.392945664586877	0.168457237907616	2.3326137212482	0.019668428132173	0.0291350821672872	NOT_CHANGE
C9H3orf58	4150.33	1148	1688.62320936567	-0.696049	0.416544557656964	-1.67101	0.0947200449416914	0.12333082665653	NOT_CHANGE
C9orf116	15	35.3333	31.9115196638632	2.36256493096405	0.316877461196383	7.45576830249804	8.93456370033482e-14	4.62164426527179e-13	UP
C9orf69	1799	377.667	644.849388920259	-1.09127	0.727302984713043	-1.50043	0.133502131178292	0.168259721038941	NOT_CHANGE
C9orf72	2824.5	771.667	1153.15928546174	-0.711678	0.536156793881732	-1.32737	0.18438645992835	0.224631801801256	NOT_CHANGE
C9orf85	541.167	131	206.586354060964	-0.880972	0.170352026028314	-5.17148	2.32244394482069e-07	6.83823821059177e-07	NOT_CHANGE
CA2	15049.8	4593	6522.39028740683	-0.569488	0.306959691598021	-1.85525	0.0635602057100714	0.0856539073524421	NOT_CHANGE
CA3A	3.83333	8.33333	7.52452996989453	2.3317663421226	0.786330327651256	2.96537760293121	0.00302311614930624	0.0051354754445045	UP
CA9	195	31.5833	45.8509088671922	-3.16149	0.611253583764309	-5.17213	2.31436074464469e-07	6.81808200120193e-07	DOWN
CACFD1	3781.83	3529.33	3609.32067603021	1.04602673119104	0.190124718631719	5.50179239563921	3.75949484701671e-08	1.20483171100727e-07	UP
CACHD1	6029.67	1527.08	2395.04378099401	-0.810781	0.340290366224102	-2.38262	0.0171901525327823	0.0257128836011668	NOT_CHANGE
CACNA2D3	3111.5	241.583	770.014351690584	-2.54794	0.281195353266152	-9.06109	1.29159000457028e-19	9.72044991144489e-19	DOWN
CACNA2D4	51.8333	3.91667	12.7034741748622	-2.57163	0.703978822287854	-3.653	0.000259194820731666	0.000518107499060504	DOWN
CACNB3	2126	74.4167	458.444786496575	-3.68526	0.232527529103954	-15.8487	1.43463857422729e-56	4.8786567317396e-55	DOWN
CACNG3	2260.67	2774.42	2689.31903767055	1.41448480881105	0.215689499586359	6.55796787290849	5.45459562486015e-11	2.27474392864153e-10	UP
CACNG4	1575.5	1101.67	1197.24214225591	0.643825473478296	0.168545970568003	3.81988054243358	0.000133516321810038	0.000279886383885653	NOT_CHANGE
CACYBP	10702	5410.25	6424.32929422484	0.170363193871888	0.108933422339702	1.56392033053566	0.117836279377071	0.150129524303488	NOT_CHANGE
CADM2	11896	2145.58	4001.66313113638	-1.30044	0.257387842825973	-5.05245	4.36179253612771e-07	1.2450318695092e-06	DOWN
CADM3	44942.8	28785.8	32195.4512940197	0.49198004451681	0.480805936011132	1.02324037136143	0.306194209144853	0.355569961673482	NOT_CHANGE
CADPS2	5157.33	832.167	1662.76419653081	-1.51233	0.346985050790045	-4.35848	1.30969450067259e-05	3.15759606310954e-05	DOWN
CALB1	5670.83	853.167	1787.77108213572	-1.58028	0.379931647788974	-4.15938	3.19118221708153e-05	7.31290467300423e-05	DOWN
CALHM2	358.5	400.75	396.304186333088	1.31665661479471	0.120177286258655	10.9559522916909	6.22204589803891e-28	7.32419890006332e-27	UP
CALHM3	19.8333	28.8333	27.4591161596812	1.67103030799008	0.438354885293733	3.81204901337041	0.000137819538298299	0.000288358464293706	UP
CALM2	131327	44843	60864.5397423084	-0.389838	0.1507183579811	-2.58653	0.00969468472361023	0.0151040775289504	NOT_CHANGE
CALML3	0.833333	3.91667	3.3620057954931	3.32304110836127	1.33155060806029	2.49561758167198	0.0125738075317963	0.0192681796085301	UP
CALML4	1223.83	379.833	540.741726236358	-0.518984	0.329106101010929	-1.57695	0.114806790086616	0.146847134104287	NOT_CHANGE
CALN1	1753.83	1535.92	1601.39395255719	0.9609755914611	0.781027884051123	1.23039856973685	0.218547888691548	0.261621103607505	NOT_CHANGE
CAMK2A	4939.67	1205.67	1885.29613678308	-0.910027	0.668605901257234	-1.36108	0.173487801026516	0.212908063233477	NOT_CHANGE
CAMK2D	16512.8	1184.5	4020.71747732525	-2.66403	0.714049329506154	-3.73087	0.000190817125067886	0.000388905490935621	DOWN
CAMK4	5635.33	755.167	1654.82194191219	-1.73085	0.198430277546143	-8.72272	2.71591892375719e-18	1.91574870050939e-17	DOWN
CAMSAP1	6950.5	2952	3729.90852095707	-0.0783684	0.211170686022807	-0.371114	0.710552449408716	0.738711727456617	NOT_CHANGE
CAND1	9571.83	3494.5	4646.75985244449	-0.308523	0.0926276382847768	-3.33079	0.000865998076423843	0.00159841157223033	NOT_CHANGE
CAND2	1432.17	1023.58	1115.37651047337	0.679017445975641	0.0834149382373516	8.14023795166691	3.94501794904141e-16	2.412109198809e-15	NOT_CHANGE
CAP2	7820.67	2272.08	3310.69784508539	-0.625894	0.50880276161687	-1.23013	0.218647773057198	0.26168381094332	NOT_CHANGE
CAPG	130.833	113.5	118.629515409826	0.959178737425744	0.146738567760867	6.53665053477196	6.29118143445491e-11	2.59805985925128e-10	NOT_CHANGE
CAPN10	3031.67	829.083	1248.87584350326	-0.694099	0.185527186759115	-3.74122	0.000183126629606465	0.00037406177326734	NOT_CHANGE
CAPN11	7906.67	4757	5399.31089973075	0.405377291220816	0.171493112046236	2.36381092152274	0.0180880415447603	0.0269534814363225	NOT_CHANGE
CAPN3	22.3333	1.83333	5.49836139777754	-2.31795	1.50948294472532	-1.53559	0.124638801964865	0.158065184167689	NOT_CHANGE
CAPN6	251	171.5	190.842534406068	0.665904743228782	0.376917863094776	1.76671049167373	0.0772767254005975	0.102434427389772	NOT_CHANGE
CAPRIN1	22281.8	3208.33	6656.99084269763	-1.69464	0.65985883348055	-2.56818	0.0102234460618955	0.0158874370535917	DOWN
CAPZA2	15961.3	2210	4783.16635712664	-1.65523	0.622474765061716	-2.65912	0.00783461981847712	0.0124096953939018	DOWN
CARD10	12	12	12.0073736429067	1.17491847483374	0.505940292920039	2.32224729138034	0.0202196238829069	0.0298552420184761	UP
CARD9	546.333	681.583	661.626875554787	1.47161629772004	0.107165371666085	13.732199822023	6.51256766445719e-43	1.48870270802882e-41	UP
CARF	766	430.667	497.26844436154	0.325067150994893	0.103846087482908	3.13027826925491	0.00174640784696259	0.00307772259402332	NOT_CHANGE
CARMIL1	4028	1051.75	1613.82166598459	-0.776078	0.142301137004476	-5.45377	4.93124175569872e-08	1.56577584046941e-07	NOT_CHANGE
CARNS1	2001.5	2203.5	2198.2361179192	1.26488956350311	0.263593422873237	4.79863856129446	1.59747775248976e-06	4.30132206181137e-06	UP
CARS	5263.67	732.167	1565.71505378527	-1.69821	0.473923682468506	-3.5833	0.000339282696316738	0.000665163122423099	DOWN
CASC4	14389	4314.83	6231.29757273233	-0.573754	0.592227867682642	-0.968807	0.332641594700574	0.383410293078669	NOT_CHANGE
CASD1	7717.67	2342.08	3309.42883387443	-0.589861	0.363454680592834	-1.62293	0.104604656248636	0.135242208700713	NOT_CHANGE
CASK	6231.67	375.667	1466.13934325893	-2.90481	0.232934833511944	-12.4705	1.08170824989076e-35	1.90997780405391e-34	DOWN
CASKIN1	4420.67	3221.58	3463.40851507217	0.670954921944324	0.189300069214271	3.54439871432303	0.000393509666107338	0.000766293655208669	NOT_CHANGE
CASKIN2	1446.83	1507.92	1516.71502638359	1.20598411800204	0.146044305057712	8.25765932828035	1.48556832200601e-16	9.28943914407616e-16	UP
CASP1	559.5	134.75	216.464028717476	-0.911235	0.225246102008985	-4.04551	5.22093456840896e-05	0.00011551055637496	NOT_CHANGE
CASP18	367.5	107.583	157.923798380782	-0.629447	0.275712686954975	-2.28298	0.0224315380848281	0.0329270832159121	NOT_CHANGE
CASP3	2641.17	794.833	1143.45119574786	-0.547919	0.453977671712215	-1.20693	0.227459029689779	0.270817331869677	NOT_CHANGE
CASP9	400.667	150	198.477174719593	-0.263954	0.138381250759415	-1.90744	0.056463666847262	0.0768804598768082	NOT_CHANGE
CASQ1	56.8333	52.3333	52.7395810198346	1.00720224575339	0.348600864881976	2.88927064508113	0.00386136575514782	0.00644809455747479	UP
CASR	61.8333	107.5	103.238307936389	1.9725540630216	0.621129372547119	3.17575395755731	0.00149447646606552	0.00265754385137345	UP
CAST	1471.17	266.333	494.171094300212	-1.29896	0.120059027403327	-10.8193	2.7882238720245e-27	3.17362093202128e-26	DOWN
CAT	11901.5	3647.25	5201.69972076527	-0.529472	0.123585000537417	-4.28427	1.83337128523716e-05	4.32539479181352e-05	NOT_CHANGE
CAVIN2	5345.83	3471.92	3875.71513702888	0.53656533989207	0.102821662708832	5.21840753938696	1.80468029451568e-07	5.37114194623817e-07	NOT_CHANGE
CBFA2T2	861.833	712.5	746.440981641312	0.878459036108029	0.0856122763605216	10.2609003457489	1.05716418507692e-24	1.04371281282952e-23	NOT_CHANGE
CBFB	1203.5	1081.08	1119.89484509036	1.02982573454981	0.161566360506046	6.37401084807672	1.84147556278568e-10	7.29309049272919e-10	UP
CBLN2	21262.5	4413.83	7730.31158287458	-1.11649	0.525581206112858	-2.1243	0.0336454237543883	0.0477712988306508	DOWN
CBLN3	2273.83	961.583	1220.36922887301	-0.0798089	0.290712878296884	-0.274528	0.783678627979871	0.806517011309753	NOT_CHANGE
CBR4	1031.33	129.75	298.49723351433	-1.85436	0.581844362779036	-3.18705	0.00143733998716402	0.00256090103146396	DOWN
CBWD1	1417.83	373.333	570.299856909844	-0.76419	0.0659164554335255	-11.5933	4.45577443964542e-31	6.24602070941645e-30	NOT_CHANGE
CBX3	11116.3	3532.92	4946.63882174192	-0.482099	0.16542992214171	-2.91422	0.00356581618768085	0.00598722382747144	NOT_CHANGE
CBX8	818.833	662.083	699.275233761593	0.843859526353813	0.113701171157394	7.42173117272183	1.15599266400655e-13	5.94787484832312e-13	NOT_CHANGE
CC2D1A	1660.67	88.4167	383.711123858965	-3.09039	0.145145741867035	-21.2917	1.35642428517033e-100	1.35864388854607e-98	DOWN
CCAR1	5003.5	582.25	1402.03872352805	-1.94338	0.121102974941652	-16.0473	5.96980538652175e-58	2.06840615561939e-56	DOWN
CCDC113	110.333	176.75	167.099241659536	1.85860465256536	0.26001406832894	7.14809265710218	8.79919138853296e-13	4.18607472879344e-12	UP
CCDC125	160.667	36.4167	59.8037500129153	-0.967015	0.17237669426474	-5.6099	2.02447971705516e-08	6.65048226670059e-08	NOT_CHANGE
CCDC142	1118.67	434.167	568.287469217209	-0.204236	0.12996037669536	-1.57152	0.116061405301119	0.148245370230435	NOT_CHANGE
CCDC152	8142	41.9167	1539.51253045823	-6.42225	0.528968754506679	-12.1411	6.39862718788673e-34	1.03982410554773e-32	DOWN
CCDC157	69.6667	73.3333	74.0833668653704	1.22114722558859	0.199924489592716	6.1080422317261	1.00860668733228e-09	3.76961617402545e-09	UP
CCDC166	118	189.333	179.156214554665	1.85443436953756	0.235257982619089	7.88255662525216	3.20749580573241e-15	1.85805408977706e-14	UP
CCDC172	0	0.166667	0.14015013303763	1.64361248711626	3.22591568996405	0.509502617266039	0.610399964244787	0.646920623898525	NOT_CHANGE
CCDC174	1441.33	653.917	804.224402697283	0.0204409120269827	0.341373512383607	0.0598784360399141	0.952252454619368	0.959217182757012	NOT_CHANGE
CCDC186	4546	2790.58	3148.8897860944	0.456138327160236	0.081328383186406	5.60859947399618	2.03970451713224e-08	6.68853106242948e-08	NOT_CHANGE
CCDC28A	4938.33	2628.58	3071.03212201759	0.239181388227192	0.139889087229133	1.70979304365194	0.0873041498295632	0.114595797334063	NOT_CHANGE
CCDC36	31.5	34.75	34.7633801018691	1.30911951900044	0.224897680176891	5.82095608087538	5.8511944929168e-09	2.0370246647631e-08	UP
CCDC43	1000.67	677.083	744.019199832108	0.586215413509066	0.118574730361344	4.94384774667111	7.6595532005887e-07	2.13221215674801e-06	NOT_CHANGE
CCDC47	4909	1473.92	2119.62295906191	-0.580546	0.0972083324472612	-5.97218	2.3410362439201e-09	8.50710334284684e-09	NOT_CHANGE
CCDC50	11815.5	7765.58	8613.4651109621	0.558027169254357	0.116374987838358	4.79507821757578	1.6261136966184e-06	4.36988309983941e-06	NOT_CHANGE
CCDC58	386.667	162.75	207.879887814277	-0.0563442	0.334326070066347	-0.168531	0.866165694684732	0.882101924772572	NOT_CHANGE
CCDC71	2273.17	2903.58	2828.95457712496	1.50960833790079	0.105257549377325	14.342043367257	1.19484893560744e-46	3.03337455588082e-45	UP
CCDC71L	817.833	569.833	623.070350999582	0.626915884627596	0.118094525359048	5.30859396505939	1.10474127958473e-07	3.37549623362856e-07	NOT_CHANGE
CCDC80	580.833	504.917	529.00436658927	0.961161641993211	0.185768598749693	5.17397261142231	2.29168431505533e-07	6.7585058306423e-07	NOT_CHANGE
CCDC88C	3432.83	2513.17	2723.01117334373	0.709610590837908	0.0815417955406435	8.70241556655705	3.24893347370828e-18	2.28106980969017e-17	NOT_CHANGE
CCDC89	10	12.9167	12.6589697782114	1.54025877105159	0.968358082951588	1.59058802540981	0.11170232111532	0.143275456815901	NOT_CHANGE
CCDC92B	2523.17	2066.25	2174.29908408798	0.842182	0.183300178942989	4.59455086136026	4.33682343330108e-06	1.11071874914252e-05	NOT_CHANGE
CCDC93	2219.17	302.333	659.330961818908	-1.72002	0.102856951855784	-16.7224	8.99729341492855e-63	3.56590571387348e-61	DOWN
CCDC94	1305.5	158.25	373.062643633061	-1.88953	0.135459167380233	-13.949	3.18830056630026e-44	7.53834670375457e-43	DOWN
CCK	8192.67	716.667	2125.87429243642	-2.33235	0.514465367600086	-4.53355	5.80016120421104e-06	1.46573798504581e-05	DOWN
CCKAR	29.5	39.8333	38.5665941154583	1.58727862304196	0.52902061416643	3.00040977711807	0.0026961661548591	0.00461565548387782	UP
CCL21	91.6667	85.4167	88.861400927522	1.10406042698588	0.47373982546489	2.33052060992011	0.0197786520204289	0.0292747431436172	UP
CCLI5	2.16667	0.666667	0.962741011864537	-0.473358	2.65910416118514	-0.178014	0.858711804010628	0.875396618855394	NOT_CHANGE
CCLL4	1.83333	0	0.315372812444636	-2.04998	3.14908433134995	-0.650976	0.515062033198924	0.562433447154187	NOT_CHANGE
CCM2	1827.67	1447.58	1536.84868040614	0.814194699683356	0.114904731050027	7.08582398864736	1.38219394479586e-12	6.47492044377585e-12	NOT_CHANGE
CCM2L	286.833	102.333	138.543417622637	-0.326334	0.210025453189445	-1.55378	0.120235774209523	0.153009674317455	NOT_CHANGE
CCN3	743.5	207.417	309.69377448814	-0.693668	0.40857501115495	-1.69777	0.0895506365462295	0.116959330662204	NOT_CHANGE
CCNB1	266	57	96.112504864268	-1.05976	0.184634200484668	-5.73978	9.4798132796564e-09	3.2297026195193e-08	DOWN
CCNC	2689	527.583	924.711854054171	-1.21146	0.721692988251434	-1.67864	0.0932222379832362	0.121524209429638	NOT_CHANGE
CCND1	2281.83	671.917	975.399818176172	-0.584563	0.157293531254489	-3.71638	0.000202095783474888	0.000410072070410003	NOT_CHANGE
CCND3	1819.5	1088.33	1241.30191553525	0.408384416346599	0.122280664861606	3.33973009395064	0.000838598491918871	0.00155236528628396	NOT_CHANGE
CCNE1	1058.83	290.583	435.114673426354	-0.679539	0.129524605110939	-5.24641	1.55091241521665e-07	4.63842372173103e-07	NOT_CHANGE
CCNE2	48.1667	34.75	37.5482289315598	0.692539895337861	0.293215664484316	2.36187891447015	0.0181825799325549	0.0270723872563364	NOT_CHANGE
CCNF	214.167	184	191.890930577555	0.946459996339965	0.165964686865185	5.70277939371999	1.17869489056349e-08	3.97881749516805e-08	NOT_CHANGE
CCNH	1474.33	192.083	427.808669892817	-1.75734	0.151747241055502	-11.5807	5.16339654911111e-31	7.14702301232491e-30	DOWN
CCNI2	1046.83	1801.42	1679.67867840243	1.94099621904098	0.110365694886947	17.5869523680274	3.10113635082889e-69	1.43564371064843e-67	UP
CCNJ	462.333	415.833	432.072001166574	1.02472693258609	0.152203969188386	6.73259007666061	1.66669139032742e-11	7.22407778860248e-11	UP
CCNJL	130.333	110.667	115.610587377821	0.912740600494599	0.259520989003661	3.51702035353188	0.000436420315636545	0.000844481741777916	NOT_CHANGE
CCNK	1862	699.25	926.545730503048	-0.241704	0.277917209921337	-0.869697	0.384466054299487	0.435359402494527	NOT_CHANGE
CCNL2	3305.17	2089.08	2335.08192611146	0.501604370909977	0.226100080588453	2.21850593597529	0.0265203553042492	0.0382863305479845	NOT_CHANGE
CCNT1	738.333	752.667	759.069065114293	1.1747469500746	0.116105427298145	10.1179331355285	4.60027254925451e-24	4.43833651030527e-23	UP
CCNT2	1654.5	1170.33	1275.47799489844	0.664216782763346	0.13311661539529	4.98973611063468	6.04618316372697e-07	1.70550041213374e-06	NOT_CHANGE
CCPG1	16466.7	6945.17	8759.98265973447	-0.0717059	0.0780425595304407	-0.918805	0.358197603953914	0.409145884342134	NOT_CHANGE
CCR2	888.333	576.333	644.627026260984	0.570991104441555	0.202676602880163	2.81725219550461	0.00484364757708984	0.00797479214052239	NOT_CHANGE
CCR6	583.333	203.833	275.856481244663	-0.340068	0.179781417975519	-1.89156	0.0585493016997192	0.0795040924485465	NOT_CHANGE
CCR7	24	27.5	27.3687782767997	1.30541074026797	0.514285057680082	2.53830190236641	0.0111391845706818	0.0172085720134285	UP
CCR8	26.8333	23.5833	24.5348018106775	0.997992406672348	0.413504392962019	2.4134989220393	0.0158001746228646	0.0237887843665923	NOT_CHANGE
CCT4	8516.5	854.417	2267.65862707685	-2.17763	0.23258912597429	-9.36255	7.78343463996419e-21	6.32432764477326e-20	DOWN
CCT5	9299.5	1575.92	3015.77412724143	-1.40718	0.108382909707934	-12.9834	1.51942051851687e-38	2.96825802713101e-37	DOWN
CCT6A	7907.33	583.5	1939.63706238651	-2.61484	0.206894590007604	-12.6385	1.29492061488569e-36	2.39386498906217e-35	DOWN
CCT8	11418.2	450.75	2476.24603494532	-3.48883	0.201104180530693	-17.3484	2.02952918296135e-67	8.94454101514725e-66	DOWN
CCZ1	2472.5	198.583	618.117859186909	-2.46084	0.113933015691456	-21.599	1.83679585725496e-103	2.06508334237093e-101	DOWN
CD151	38723.5	24568.2	27440.6754786394	0.513189928518064	0.189017239969752	2.71504296962641	0.00662671717136599	0.0106340183213094	NOT_CHANGE
CD163L	0	0.583333	0.478698388500611	2.81453186632891	3.21872602338495	0.874424180834449	0.381887293594331	0.432973266188756	NOT_CHANGE
CD1B	323.667	99.5	143.364897281733	-0.519023	0.272750622044871	-1.90292	0.0570508557740923	0.0775840939174215	NOT_CHANGE
CD200L	5.83333	0	1.16174177597865	-3.92662	2.85984746713523	-1.37302	0.169747130280195	0.208875796451551	NOT_CHANGE
CD24	9105.83	9470.83	9476.09442633814	1.23998563414629	0.302246153012525	4.10256878966763	4.08588319618238e-05	9.22883580474322e-05	UP
CD247	247.333	189.083	203.291790292838	0.777251624895391	0.192365186157053	4.04050046904443	5.33372583784024e-05	0.000117851531451584	NOT_CHANGE
CD248	771.833	576.25	622.913288780021	0.722104302924331	0.192009607475196	3.76077172605862	0.000169389958574782	0.000348717967783437	NOT_CHANGE
CD274	773.5	259.25	356.615976516881	-0.405906	0.113128050630765	-3.58802	0.000333198444907209	0.000654399370051271	NOT_CHANGE
CD276	750.667	459.833	519.415833306291	0.464715142519901	0.107482966830663	4.32361662710752	1.53491935182827e-05	3.65580229538346e-05	NOT_CHANGE
CD2AP	2962.83	546.25	1002.72303387642	-1.27113	0.378274563314684	-3.36033	0.000778496780534484	0.00144547986651988	DOWN
CD300LG	131.5	79.25	90.3568827238845	0.407093701084288	0.228102833229443	1.7846937511504	0.0743110050811261	0.0988122922983161	NOT_CHANGE
CD36	16	0	2.93231601705833	-5.26361	2.03240432523843	-2.58984	0.00960200788758136	0.0149723921462456	DOWN
CD3D	254	17	60.5648994135597	-2.72376	0.388334455585251	-7.01394	2.31690562786308e-12	1.07259101713426e-11	DOWN
CD4	75	24.75	34.4486716525301	-0.43872	0.331611366176291	-1.32299	0.185837618325518	0.22624959985752	NOT_CHANGE
CD47	11638.8	1679.08	3099.71699062681	-2.15276	0.768973206948666	-2.79953	0.00511778011088853	0.00839352504640813	DOWN
CD48	1361.33	334.667	538.442315970882	-0.800319	0.435365198782203	-1.83827	0.0660226420994937	0.0887985193667263	NOT_CHANGE
CD6	43.8333	7.33333	13.9607761828106	-1.38602	0.577767166597972	-2.39893	0.016442913285818	0.0247092223926818	DOWN
CD74	57956	7521.17	17048.8007435458	-1.77174	0.249000689284567	-7.11539	1.11598891661867e-12	5.26819446585454e-12	DOWN
CD79B	63.6667	86	83.225291097108	1.62788756881688	0.279721503539416	5.81967259655992	5.89630096499422e-09	2.05067689495916e-08	UP
CD82	9733.67	7026.92	7669.5866106105	0.707142818840032	0.57408998693395	1.23176302484682	0.218037619116955	0.261123748633762	NOT_CHANGE
CD86	144.167	57.75	74.5910189638005	-0.138116	0.28596837455378	-0.482976	0.629113039192656	0.664834784752032	NOT_CHANGE
CD88	254.167	186.583	202.902397316389	0.712676348746982	0.209279252440877	3.40538462573264	0.000660709251091747	0.00124184485304143	NOT_CHANGE
CD8A	83.1667	50.1667	57.3676766923727	0.448131727578658	0.404903095896603	1.10676290727373	0.268396449230996	0.315467471477183	NOT_CHANGE
CD99	1356.83	918.917	1010.44268176481	0.635686209979706	0.256125113048081	2.48193627877627	0.0130670640099813	0.0199724573238152	NOT_CHANGE
CD99L2	27006	18466.3	20208.5346993041	0.600617356629584	0.111332579681391	5.39480319551041	6.85986996713406e-08	2.15088353152769e-07	NOT_CHANGE
CDC123	5226	1279.42	2009.66504192705	-0.876545	0.509213325675717	-1.72137	0.0851835747288284	0.112052605821661	NOT_CHANGE
CDC14A	2599.17	884.75	1213.85188515634	-0.358255	0.226816490736174	-1.57949	0.114223491027192	0.146168922664065	NOT_CHANGE
CDC14B	1201.33	914.167	983.157448221789	0.788153735912375	0.11701209026826	6.73566068348552	1.63186710559451e-11	7.07870542103951e-11	NOT_CHANGE
CDC16	1440.83	303.917	515.379054885353	-1.07701	0.140954349753853	-7.64083	2.1582412786638e-14	1.17487660120147e-13	DOWN
CDC20	132.667	94.25	102.697513300789	0.65441497081619	0.163119866202181	4.01186554435417	6.02408086994119e-05	0.000132375993268871	NOT_CHANGE
CDC20B	0	0.833333	0.676035764238429	3.31169041877987	3.2051338188387	1.03324560095272	0.301488977609048	0.350549340997942	NOT_CHANGE
CDC26	165.167	247.583	232.500587480089	1.74692808868153	0.696230861177792	2.50912188196643	0.0121031715437891	0.0186194839527322	UP
CDC27	4106.33	1415.08	1937.61657513854	-0.367013	0.203302076366921	-1.80526	0.0710340897946058	0.0950052927114551	NOT_CHANGE
CDC40	3757.33	771.417	1340.22569761806	-1.0844	0.436341790582823	-2.48521	0.0129473560171097	0.0198130511939604	DOWN
CDC42BPB	19820.2	6576.92	9121.95338491849	-0.43854	0.116330220929549	-3.76979	0.000163386461551223	0.000337620411359972	NOT_CHANGE
CDC42EP2	288.167	230.917	243.898882662074	0.820631169863664	0.189435726969929	4.33197677645005	1.47776532269393e-05	3.5318911768854e-05	NOT_CHANGE
CDC42EP3	1659.33	777.083	958.611405378238	0.0984782953172922	0.456210157895776	0.215861689208135	0.829095560630092	0.848351768853567	NOT_CHANGE
CDC45	331.833	72.1667	120.863848977781	-1.04345	0.162482878216567	-6.42188	1.3460251493273e-10	5.40864518427723e-10	DOWN
CDC6	22.1667	1	5.04459440274393	-3.30301	1.52678413193297	-2.16338	0.0305119602345695	0.0436032137308024	DOWN
CDC7	119.333	25.3333	42.5326012426717	-1.02244	0.454054286587354	-2.25181	0.0243341910741319	0.0354648303247071	DOWN
CDC73	3517.83	882.667	1377.19006278001	-0.822165	0.101932765159763	-8.06575	7.27855691042263e-16	4.36792701737672e-15	NOT_CHANGE
CDCA3	43.5	7.75	14.5126137048715	-1.35438	0.503938743522974	-2.68758	0.00719713361329418	0.0114858079593388	DOWN
CDCA4	3024.5	1274.83	1606.74562830713	-0.0662103	0.100946433985589	-0.655896	0.511891275619556	0.559414607694531	NOT_CHANGE
CDCA7L	504.167	165.583	229.753862185112	-0.444951	0.136301585217534	-3.26446	0.00109673858369491	0.00199272191872535	NOT_CHANGE
CDCP1	292	281.417	290.642701161949	1.09282594882548	0.249825511759404	4.3743568906523	1.21790988870731e-05	2.95051256679358e-05	UP
CDCP2	228.167	448.75	409.502051059233	2.09917480093946	0.279974201515403	7.49774368344426	6.49256994902035e-14	3.39029079138892e-13	UP
CDH11	3730.17	1341.67	1799.18827973495	-0.305537	0.152672421145562	-2.00126	0.0453644603532119	0.0629661910017244	NOT_CHANGE
CDH12	1122.33	281	444.47445413744	-0.853973	0.276134635662492	-3.0926	0.00198413108578652	0.00346233074171618	NOT_CHANGE
CDH17	618.167	13.25	133.557391699768	-4.51578	1.00479045310604	-4.49425	6.98155671539272e-06	1.75142968784602e-05	DOWN
CDH2	8326.33	2119.92	3281.2368425481	-0.844159	0.271938720954824	-3.10422	0.00190779064940709	0.00333757341619043	NOT_CHANGE
CDH20	4101.17	2564.83	2873.25463846231	0.48873891219011	0.107708478907509	4.5376085257856	5.68957524313804e-06	1.43977354223461e-05	NOT_CHANGE
CDH8	5387.33	1997	2641.23894072438	-0.261116	0.316381411261979	-0.825319	0.409190401991319	0.459765434340236	NOT_CHANGE
CDIN1	1696.33	705.333	889.849119787208	-0.0974008	0.114304655190105	-0.852116	0.394149839886763	0.445044367275298	NOT_CHANGE
CDIP1	9144.5	2669.92	3860.32928779663	-0.671691	0.469762946935304	-1.42985	0.152760072256888	0.189924450025546	NOT_CHANGE
CDK1	120.5	8.58333	29.9138304549732	-2.65055	0.451855347639501	-5.86594	4.46607916563371e-09	1.5771557771459e-08	DOWN
CDK12	1968.83	1449.92	1567.51780966004	0.700613646617557	0.142938129827586	4.90151681334188	9.5099508733408e-07	2.62739816254937e-06	NOT_CHANGE
CDK15	31.8333	23.0833	24.9749384302628	0.725889371176068	0.323019352886444	2.24720087106128	0.0246271925485507	0.0358539121960797	NOT_CHANGE
CDK18	2080	1234.42	1405.36138042307	0.399656858825683	0.2252427320823	1.77433853306155	0.0760071704429408	0.100945878006307	NOT_CHANGE
CDK5R2	3728	2895.42	3076.96780498305	0.765073527295837	0.154498838478395	4.9519694441122	7.3466142023864e-07	2.05131767060044e-06	NOT_CHANGE
CDK7	784.5	42.9167	179.729477922055	-3.02113	0.145463638831853	-20.769	8.26156341548589e-96	7.3407988477277e-94	DOWN
CDK9	1469.67	652.917	812.354445452082	-0.0193625	0.353355865743689	-0.054796	0.95630098466345	0.962713335988277	NOT_CHANGE
CDKAL1	1041.5	149.333	314.403354453469	-1.63708	0.128372680896883	-12.7525	3.01819101063548e-37	5.65551506040506e-36	DOWN
CDKN1A	2271.5	1371.5	1536.14615633764	0.412500054254403	0.354048968186379	1.16509322528869	0.243981258863932	0.28862509801684	NOT_CHANGE
CDKN1C	1075.5	287.333	433.618473611398	-0.707492	0.224899027877755	-3.14582	0.00165621468478231	0.00292814078898131	NOT_CHANGE
CDKN2A	99.3333	29.0833	42.1444082166526	-0.596627	0.405758665392326	-1.4704	0.141453547778513	0.177550146892647	NOT_CHANGE
CDKN2C	3391.5	1401.67	1802.08128343555	-0.0942367	0.429182717035291	-0.219572	0.826204220683076	0.845857471054277	NOT_CHANGE
CDKN3	189.333	45.9167	72.7667337881417	-0.897437	0.243811241217031	-3.68087	0.000232441285972989	0.000467342716943502	NOT_CHANGE
CDPF1	1456.67	927.5	1036.72027557959	0.519939330589499	0.083402989020916	6.23406111331463	4.5449563922762e-10	1.73876144201733e-09	NOT_CHANGE
CDR2	295	201.833	221.889738986792	0.619890278048111	0.195037358507775	3.17831559446289	0.00148133414157781	0.00263587525386051	NOT_CHANGE
CDR2L	2511.33	2252.75	2301.02558506041	0.981769179160892	0.544900847411191	1.80173913075241	0.0715864584427033	0.0956743812617304	NOT_CHANGE
CDS1	1732.83	1108.42	1237.16673240461	0.490730910785469	0.168750769098922	2.90802177320923	0.00363723012519721	0.00609413040137209	NOT_CHANGE
CDS2	20801.3	14456.8	15825.6381263148	0.617705710124923	0.10886531608754	5.67403588511346	1.39471895602454e-08	4.67082475911196e-08	NOT_CHANGE
CEBPG	5770.83	3829.92	4225.99390162372	0.588097771312914	0.088463641752528	6.6479036998961	2.9729670266037e-11	1.26569361279442e-10	NOT_CHANGE
CEBPZOS	749.333	517.167	565.437741405085	0.635966237537002	0.108775955491862	5.84656999482372	5.01812470807692e-09	1.75857818173001e-08	NOT_CHANGE
CECR2	191.333	152.333	162.371385055216	0.829079567791005	0.246446552676956	3.36413538264326	0.000767838677929763	0.00142809698741224	NOT_CHANGE
CELA2A	15.8333	13.5833	13.9248425930446	0.936029220555963	0.61511901415464	1.52170425400091	0.128083201231801	0.161874364667583	NOT_CHANGE
CELF2	4010.17	474.25	1137.27450314814	-1.92957	0.202582233593793	-9.52488	1.65226194365523e-21	1.37705159570297e-20	DOWN
CELSR3	1457.5	1276.83	1333.68805770215	0.956699468215932	0.173364446649546	5.51842945139661	3.42042732259512e-08	1.10129363648022e-07	NOT_CHANGE
CEND1	4945	5246.42	5252.28481317008	1.19305110112201	0.275992918495801	4.32275982885467	1.54089446851706e-05	3.66844754842718e-05	UP
CENPA	5.16667	0	0.989823214744041	-3.69603	2.89271861598281	-1.2777	0.201354767354207	0.243259520472441	NOT_CHANGE
CENPC	221.667	51.6667	83.1634011850865	-0.946746	0.156993738771522	-6.03047	1.63481038352705e-09	6.02016738158457e-09	NOT_CHANGE
CENPE	67.1667	1.66667	13.6636081006646	-4.21371	0.971770502300449	-4.33612	1.45018919923022e-05	3.47200882162506e-05	DOWN
CENPF	149.833	32.6667	54.5920168698912	-1.02474	0.450770632357735	-2.27331	0.0230072203676601	0.0336734264095216	DOWN
CENPI	47.3333	9.58333	16.6676512970845	-1.16468	0.658750658792565	-1.76802	0.0770577327246487	0.102193319590777	NOT_CHANGE
CENPK	357.667	73.1667	125.507471192954	-1.1005	0.200143647749954	-5.49854	3.82941069914946e-08	1.22652462451246e-07	DOWN
CENPN	272.833	105	136.085058235498	-0.2038	0.157742015279219	-1.29198	0.196363163452367	0.237698234994307	NOT_CHANGE
CENPP	40.5	0.666667	7.8943849612251	-4.68738	0.892328258098361	-5.25298	1.49659523643745e-07	4.48571444914793e-07	DOWN
CENPS	417.833	175.417	220.776660060736	-0.0679858	0.199986203015909	-0.339953	0.733892222321051	0.758966069601403	NOT_CHANGE
CENPW	189.333	109.167	124.429642729828	0.399199726087244	0.330575970215388	1.20758845788804	0.227205601069712	0.270632574333631	NOT_CHANGE
CEP112	333.167	17.5833	76.8920877383693	-3.04573	0.526537245884441	-5.78445	7.27513478207911e-09	2.50648639865377e-08	DOWN
CEP250	917	852.917	880.468729052423	1.0505171150313	0.133626766322114	7.86157701742913	3.79327082885411e-15	2.1745191463223e-14	UP
CEP350	4052.67	3177.58	3379.81907131197	0.804152183541284	0.147062024613916	5.46811582155514	4.54844646697871e-08	1.44840413795293e-07	NOT_CHANGE
CEP44	536.833	102.667	184.054574599079	-1.21395	0.128982756608272	-9.41169	4.88236828976372e-21	3.99657754952575e-20	DOWN
CEP55	42.1667	10	15.8843432071977	-0.950675	0.406678729897572	-2.33766	0.0194050503902474	0.0287604042507056	NOT_CHANGE
CEP68	892.333	660.167	713.661051237111	0.724784525028972	0.09195540183034	7.88191352114601	3.224051375055e-15	1.86568267071197e-14	NOT_CHANGE
CEP76	327.167	123.083	161.736706145817	-0.223874	0.161760498557561	-1.38398	0.16636377722505	0.205078999492683	NOT_CHANGE
CEP85	582.167	464.75	493.998688160874	0.83474308873536	0.0982202028316413	8.49869033732488	1.91741648761949e-17	1.27573036597775e-16	NOT_CHANGE
CEP95	823.5	264.333	370.423989933548	-0.450394	0.202854026475555	-2.22029	0.0263992169118332	0.0381414335083371	NOT_CHANGE
CEPT1	5296.33	746.583	1578.49115685666	-1.68689	0.242029013038605	-6.96978	3.17432072502296e-12	1.45243628522853e-11	DOWN
CER1	7.16667	15.5	13.8271607364787	2.18396571283068	1.04382704585467	2.09226779618695	0.0364145667902429	0.0513194802884237	NOT_CHANGE
CERK	4578.17	1481.92	2077.58434862265	-0.47059	0.116979419898957	-4.02285	5.7499182989384e-05	0.000126603916502205	NOT_CHANGE
CERS1	15266.7	11348	12155.2081035715	0.708490736650542	0.404129543257209	1.75312779892368	0.0795800728110549	0.105209172334078	NOT_CHANGE
CERS6	1026.83	282.083	423.463883092372	-0.697252	0.152806850650584	-4.56297	5.0436033368232e-06	1.28378714706735e-05	NOT_CHANGE
CFAP36	8485.67	996.333	2399.1336608121	-1.92711	0.109956807392053	-17.526	9.06647011633813e-69	4.09403146482842e-67	DOWN
CFAP418	556.667	929.583	877.381236074912	1.91187879451768	0.729643722213284	2.62029088486944	0.00878547930482169	0.0138086178288909	UP
CFAP57	603	111.833	204.557304362206	-1.2694	0.257314265091051	-4.93326	8.08674724674499e-07	2.24772404552564e-06	DOWN
CFAP92	245.167	291.667	282.071777779885	1.39378695107266	0.365748674550272	3.81077785937701	0.000138530208924844	0.00028962539695141	UP
CFI	179.167	131.25	141.384271002448	0.730380538966691	0.205204513669764	3.55928106017246	0.000371871396393908	0.000725695898949358	NOT_CHANGE
CFTR	67.6667	15	24.9869070231146	-0.994383	0.369123875962671	-2.6939	0.00706213820931974	0.0112867187105142	NOT_CHANGE
CGA	168	1250.83	1102.01274063397	4.08357803183212	0.812711518994816	5.0246341246434	5.04393194705324e-07	1.43084557653534e-06	UP
CGNL1	1297.17	227.75	429.976672855835	-1.33471	0.136465254734376	-9.78057	1.36444952993876e-22	1.20460776609497e-21	DOWN
CGRRF1	2504.33	804	1124.81445542948	-0.474159	0.0992504462072581	-4.7774	1.77578137581303e-06	4.75816128373248e-06	NOT_CHANGE
CHADL	118	115.083	118.272046745661	1.1451487685537	0.392651060713448	2.91645403038759	0.00354034889636761	0.00594627502136864	UP
CHAF1B	1119.33	631.417	726.939093502904	0.327229359232912	0.109014993288299	3.00169132118851	0.00268484268069218	0.00460055935550023	NOT_CHANGE
CHAMP1	6002.17	4343.92	4683.23559357205	0.697308986680225	0.0599302816946934	11.6353363769016	2.72513683589318e-31	3.84943046895783e-30	NOT_CHANGE
CHAT	175.667	1137.67	567.77137662057	3.09924991820656	0.713053316648315	4.34644906046365	1.38359164676187e-05	3.32411966071135e-05	UP
CHCHD10	10540.5	586.083	2469.45637994501	-3.04124	0.224211276083114	-13.5642	6.52950962925968e-42	1.43311030070086e-40	DOWN
CHCHD4	1287.17	573.083	707.812655190286	-0.012677	0.12685212501105	-0.0999356	0.920395444050013	0.93104269211743	NOT_CHANGE
CHD2	4029.17	3273.17	3462.35531619432	0.856876755934581	0.113536396825416	7.54715474414954	4.44869898258062e-14	2.36106769701701e-13	NOT_CHANGE
CHD6	4263.5	3560	3734.66564636018	0.87454522801118	0.167891408036942	5.20899335014659	1.89867917420762e-07	5.63871890604302e-07	NOT_CHANGE
CHEK1	140.167	189.75	181.681927805825	1.58548401808638	0.209963009591814	7.55125400978341	4.31087138201184e-14	2.29899229849983e-13	UP
CHEK2	765	196.917	303.365412697256	-0.776286	0.151365525981786	-5.12855	2.9198274667601e-07	8.51075635681556e-07	NOT_CHANGE
CHGB	17967.8	18771	18761.2760461784	1.25906012191913	0.298674123156398	4.21549784297797	2.49227774394487e-05	5.77374183826422e-05	UP
CHIA	11.3333	5.33333	6.66915349820205	0.154419895636515	1.56364072684277	0.0987566344273426	0.92133150082434	0.931579392890724	NOT_CHANGE
CHIR-AB1	26.6667	7.58333	11.1508903099735	-0.60675	0.712189736851997	-0.85195	0.394241576754629	0.445056730807634	NOT_CHANGE
CHIR-IG1-5	83.8333	20.6667	32.3210505366965	-0.811883	0.647095967946271	-1.25466	0.209603484511074	0.251899126564465	NOT_CHANGE
CHKA	9876.67	3246.17	4579.29547819526	-0.424643	0.620619462198544	-0.684224	0.493833558378656	0.543779546893467	NOT_CHANGE
CHM	8472.83	2467.08	3581.43770113219	-0.617447	0.111253251719018	-5.54992	2.85800634735521e-08	9.26707296502641e-08	NOT_CHANGE
CHMP2B	5718	1838.25	2571.11373960972	-0.463374	0.0976236696727133	-4.74653	2.06934857752736e-06	5.49399581378227e-06	NOT_CHANGE
CHMP5	5037.67	875.5	1654.3369790597	-1.35948	0.109960674206499	-12.3633	4.12600446452046e-35	7.08104629129073e-34	DOWN
CHN1	16297.2	3195.83	5551.95133954759	-1.22905	0.488584844135826	-2.51553	0.011885467521926	0.0183050155376825	DOWN
CHN2	664.667	132.417	231.431282394048	-1.15104	0.206779825601873	-5.56649	2.59919669987026e-08	8.44279163890642e-08	DOWN
CHPT1	7326	1753.17	2792.49023997181	-0.892478	0.0778035317794168	-11.4709	1.84675424539297e-30	2.49357086712497e-29	NOT_CHANGE
CHRDL1	1360.5	1420.33	1442.81245708581	1.23097377949204	0.246006641340267	5.00382336340834	5.62042609063016e-07	1.58865712330844e-06	UP
CHRM2	3080	3669.83	3568.61903109737	1.39704727484673	0.212324438206151	6.57977615129875	4.71157063993722e-11	1.97084606343312e-10	UP
CHRM3	439.5	368.583	385.374796390053	0.89485486546093	0.192057446022431	4.65930836837442	3.1727360595714e-06	8.2252249186724e-06	NOT_CHANGE
CHRM5	317.667	214.417	235.261884883748	0.541222007816929	0.306733828017855	1.76446794706133	0.0776532272401	0.102809812272461	NOT_CHANGE
CHRNA8	701	150.583	251.206339550699	-1.00898	0.338619392715048	-2.97969	0.00288540256199683	0.0049121392812239	DOWN
CHRNB3	122.667	158.417	152.161136540413	1.5177218379213	0.315905703359136	4.80435086097794	1.55254373440907e-06	4.20086612615894e-06	UP
CHRND	1.83333	1.83333	1.86621311376514	1.04119260698463	1.7352593189053	0.600021331475386	0.548492019246296	0.593716760587243	NOT_CHANGE
CHRNG	0	0.333333	0.296844239349199	2.12450582951997	3.22591568996405	0.658574505257341	0.510169038822731	0.557954144216999	NOT_CHANGE
CHST10	7982.17	5260.17	5813.6042592903	0.562105577993272	0.0494418424773139	11.369025704315	5.96496778168593e-30	7.80546496658143e-29	NOT_CHANGE
CHST12	1077.5	846.333	898.048654107428	0.790419487594952	0.25922444212525	3.04917036802048	0.00229474306677652	0.00396292776014791	NOT_CHANGE
CHST13	269.167	271.333	275.487481275992	1.17447071158095	0.164000229622529	7.16139675099342	7.9859151029542e-13	3.81234023415725e-12	UP
CHST14	819	586.583	638.008309773113	0.693508330321415	0.118529195963672	5.85094941953347	4.88774860986544e-09	1.71616361324084e-08	NOT_CHANGE
CHST15	1840.5	646.583	875.507910158152	-0.344819	0.103848800329203	-3.32039	0.000898916638608651	0.0016556776202257	NOT_CHANGE
CHST3	664.5	699.75	701.816735005439	1.21853544689587	0.191764460182497	6.35433409160496	2.09331436366925e-10	8.23131251210129e-10	UP
CHST8	535.833	340.667	377.049733647139	0.516075049957855	0.28116648451603	1.83547854519777	0.0664348151671776	0.0893092720243977	NOT_CHANGE
CIAPIN1	9798.67	3914.67	5014.5275267333	-0.200622	0.416409858032062	-0.481789	0.629955788894262	0.665597706371018	NOT_CHANGE
CIBAR1	963.667	57	222.617371749962	-2.85049	0.780218073526723	-3.65346	0.000258734224565434	0.000517374534711788	DOWN
CIDEA	1145	922.333	974.963519215217	0.843722060244367	0.143486910820265	5.88013258785139	4.0993797945339e-09	1.45605952856784e-08	NOT_CHANGE
CIDEC	24.5	1.08333	5.71249836265752	-3.39865	2.69062499136611	-1.26315	0.206537043758817	0.248810971805668	NOT_CHANGE
CILP2	97.5	46	55.4583563670923	0.0773078095416792	0.265258115417484	0.29144371104351	0.77071198814356	0.794211062978464	NOT_CHANGE
CIPC	764.667	689.167	712.538616532412	0.998323790395192	0.151497072301308	6.58972332092106	4.40646965927471e-11	1.84883787912752e-10	NOT_CHANGE
CIR1	2208	1510.17	1661.15448049433	0.610849261825671	0.0739341540562615	8.26207142859624	1.43165985973891e-16	8.96251609920643e-16	NOT_CHANGE
CISH	817.333	775.75	794.555336868052	1.09914901270486	0.18269553876132	6.01628819267902	1.78461738242267e-09	6.54993814774583e-09	UP
CITED2	1023.17	419	537.853829866891	-0.120729	0.168657373117619	-0.715824	0.474100057037612	0.524040372034552	NOT_CHANGE
CKAP5	17218.8	3444.58	6003.95679032169	-1.18254	0.455378747702653	-2.59683	0.00940886329877034	0.0146920147145481	DOWN
CKB	86225.5	10107.8	24477.0372540731	-1.95213	0.186861111162106	-10.447	1.51284761136285e-25	1.57250518698075e-24	DOWN
CKMT1B	15669.7	3018.92	5432.92615466315	-1.25172	0.250794110899262	-4.99102	6.00600329102971e-07	1.69503443290382e-06	DOWN
CLCC1	2186.33	1532.83	1670.94272282572	0.641988274244571	0.085427047554114	7.51504696258994	5.68905085428739e-14	2.98770077752805e-13	NOT_CHANGE
CLCN1	54.8333	58.0833	58.7528551091208	1.23542030515295	0.326323179429595	3.78587971382368	0.000153165755351006	0.000317811731159582	UP
CLCN6	7900.83	5464	5973.68446609389	0.622741775615003	0.0734134038076362	8.48267132861408	2.20081689781746e-17	1.45027515431536e-16	NOT_CHANGE
CLDN12	4192.17	3134.75	3354.80144836823	0.745099109907326	0.0946683999920459	7.87062113619676	3.52884789318163e-15	2.03139216755879e-14	NOT_CHANGE
CLDN2	1139.17	1445.17	1403.18561294056	1.49771165925322	0.088054022028348	17.0090090691263	7.04187602322544e-65	2.98413038553453e-63	UP
CLDN20	979.5	768.5	815.870756309028	0.818948733191275	0.171204206480097	4.78346151667995	1.72301891927977e-06	4.62128102546847e-06	NOT_CHANGE
CLDN8	0	0.333333	0.289240787269405	2.12450582951997	3.22591568996405	0.658574505257341	0.510169038822731	0.557954144216999	NOT_CHANGE
CLDN9	4760.83	119.083	977.078176532128	-4.06872	0.797809659344405	-5.09986	3.39903257277885e-07	9.80380651488936e-07	DOWN
CLDND1	6221.33	2315.33	3050.78052229659	-0.256387	0.101157784405194	-2.53452	0.0112600610024892	0.0173806881655123	NOT_CHANGE
CLEC14A	1009.33	194.25	349.230706714164	-1.21974	0.231321540638113	-5.27293	1.34265549847179e-07	4.06858588618321e-07	DOWN
CLEC5A	18.1667	0.5	3.91828956919174	-4.04719	1.02074964331211	-3.96492	7.34213470895007e-05	0.000159118096426459	DOWN
CLGN	7726	1238.17	2431.59344464468	-1.47645	0.207273229232948	-7.12319	1.05460749455507e-12	4.99126519545006e-12	DOWN
CLIC3	114.5	94.5833	99.3101287868908	0.868078762839775	0.199353566472106	4.35446818535468	1.3339035039321e-05	3.21455573191685e-05	NOT_CHANGE
CLIC4	14243.8	9929.5	10850.334844489	0.641063129349189	0.0970503505927471	6.60546948500253	3.96259526849571e-11	1.67151128132794e-10	NOT_CHANGE
CLIC5	1215.33	1074.17	1138.74434641838	0.993808292244682	0.275970780835085	3.60113592184444	0.0003168298735785	0.000625247455595692	NOT_CHANGE
CLIC6	465.167	920.583	858.221283930401	2.19543250700847	0.381248735617893	5.75853059145315	8.48492916000773e-09	2.90874142765915e-08	UP
CLINT1	4584.33	1789.08	2332.6658902181	-0.190894	0.309568850034305	-0.616645	0.537468642494817	0.583546462653517	NOT_CHANGE
CLIP4	2997.33	272.333	780.690403826207	-2.27874	0.484565294800695	-4.70265	2.56811504805211e-06	6.74987872124002e-06	DOWN
CLK4	2314.67	320.917	691.729080854655	-1.67403	0.091405608576731	-18.3143	6.36610255555719e-75	3.40493776490918e-73	DOWN
CLMN	1419	543.167	719.229401931992	-0.222293	0.328317805857546	-0.677065	0.49836466550094	0.548330525712938	NOT_CHANGE
CLMP	4637.33	3544	3779.92005991947	0.783116149169021	0.151355197955349	5.17402877303261	2.29099520833353e-07	6.7585058306423e-07	NOT_CHANGE
CLN5	1547.33	1290.67	1356.44346404769	0.896707257734126	0.0937057114348541	9.56939810822026	1.07529841401177e-21	9.04399841647455e-21	NOT_CHANGE
CLN8	3077.83	2169.33	2364.54384403277	0.657781114929032	0.0900115995835016	7.30773720245717	2.7167846325975e-13	1.35323386446471e-12	NOT_CHANGE
CLP1	598.833	467	498.169170687479	0.789558313433329	0.115080026285592	6.86095006160233	6.84040750942407e-12	3.05132024043864e-11	NOT_CHANGE
CLPTM1L	6963.33	2818.17	3610.75002339904	-0.139882	0.0454103657548336	-3.0804	0.00206724473166464	0.00359938407924795	NOT_CHANGE
CLRN2	31.3333	25.9167	27.310132394687	0.88479076348573	0.211603689661295	4.18135791914583	2.89773300868804e-05	6.67096161506995e-05	NOT_CHANGE
CLTC	55030.8	2848.67	12565.3150496252	-3.12138	0.134439658987229	-23.2177	3.01490477769406e-119	4.61364178342127e-117	DOWN
CLUH	4063.17	877.083	1479.09513612261	-1.07131	0.178958100373055	-5.9864	2.14542346769806e-09	7.82206345701431e-09	DOWN
CLUL1	152.667	20.6667	45.1727704718248	-1.69423	0.39555166397342	-4.2832	1.84225068689723e-05	4.34272958242055e-05	DOWN
CLVS1	1727.83	880.583	1044.48289722139	0.165618292103375	0.1225703109823	1.35121050747184	0.176628009633765	0.216183893595293	NOT_CHANGE
CLYBL	766.667	114.25	234.820519684215	-1.59849	0.263522473756516	-6.06585	1.31257392675365e-09	4.86606309723138e-09	DOWN
CMAS	2248.5	663.333	962.029359097046	-0.594772	0.113302791966158	-5.2494	1.52594810505432e-07	4.56624014706369e-07	NOT_CHANGE
CMC2	1227.33	327.5	494.129270994966	-0.723334	0.160584941526244	-4.50437	6.6569486338783e-06	1.67304425292133e-05	NOT_CHANGE
CMIP	9091	3105.08	4236.99797817002	-0.393968	0.109964492043507	-3.58269	0.000340079931921546	0.000666488916739878	NOT_CHANGE
CMKLR1	2511	84	535.594566264383	-3.71068	0.272374361196489	-13.6234	2.90555907128469e-42	6.42840358381822e-41	DOWN
CMPK2	1031	381	507.48215004524	-0.265603	0.167893657954032	-1.58197	0.113655540620662	0.145475923159671	NOT_CHANGE
CMTM6	1358	810.5	925.719703963739	0.424023303992329	0.149194714801997	2.84207992592144	0.00448202536100873	0.00741040747712998	NOT_CHANGE
CMTM8	325.167	38.1667	91.8880828383921	-1.94209	0.19630662843907	-9.89316	4.45710703585967e-23	4.09740571819988e-22	DOWN
CMTR2	2075.33	1781.5	1863.36977357703	0.948291201635526	0.06979648718715	13.586517600704	4.81448228214081e-42	1.06091931569255e-40	NOT_CHANGE
CNEP1R1	2084	580.167	869.612898051197	-0.637624	0.481487906724496	-1.32428	0.185410970056982	0.225780069417311	NOT_CHANGE
CNGA2	23.6667	46.25	43.2622916616413	2.11128420958947	0.442066577473806	4.77594171822358	1.78868196101011e-06	4.78807041943864e-06	UP
CNGA3	57.3333	85.0833	81.9511141744755	1.72870546263593	0.397988951946695	4.34360163562396	1.40165585500865e-05	3.36165524825541e-05	UP
CNGA4	235.167	266.417	264.495734166518	1.33906683599899	0.154788300527972	8.65095637998174	5.10696213855211e-18	3.55230485117217e-17	UP
CNIH1	5040.67	324.917	1197.26298524475	-2.79379	0.609077013093389	-4.58692	4.49823934270446e-06	1.14938778010013e-05	DOWN
CNIH3	1528	253.083	502.206840979219	-1.45001	0.386002920593271	-3.75647	0.000172324516550915	0.000354361986442326	DOWN
CNN3	11200.3	5009.83	6213.36587422495	0.014573369701731	0.0836169427193254	0.174287282311301	0.861639693527956	0.878056432046894	NOT_CHANGE
CNNM1	1957	572.167	847.512052740611	-0.642304	0.263216706490947	-2.44021	0.0146787328743014	0.0222340223823278	NOT_CHANGE
CNOT11	2627	653	1022.90018830388	-0.847601	0.0823197817844646	-10.2964	7.31167766456096e-25	7.27076394477732e-24	NOT_CHANGE
CNOT6	5440.67	2064.33	2711.32276745288	-0.225337	0.10002476503594	-2.25281	0.0242709549214906	0.0353913950933011	NOT_CHANGE
CNOT6L	1733.5	778.167	967.703860243591	0.00987840359277417	0.100428033566309	0.0983630092314	0.921644046555735	0.931621477518448	NOT_CHANGE
CNOT7	4736.33	1834.17	2383.65681902485	-0.203745	0.068778696442447	-2.96232	0.00305325514888855	0.00518347692302836	NOT_CHANGE
CNP	144203	142191	144127.238636913	1.13157901473375	0.215529825172043	5.25022007432373	1.5191760117399e-07	4.54844600471473e-07	UP
CNPPD1	1084.5	720.75	799.09069398102	0.555479301635292	0.136001110624586	4.08437327521997	4.4195937513865e-05	9.92966638515018e-05	NOT_CHANGE
CNR1	9539.5	5176.08	6030.73002865576	0.246619111811465	0.513109377158584	0.480636532462442	0.63077484620941	0.666207559004532	NOT_CHANGE
CNR2	0.666667	7.91667	6.7440296745855	4.68043284866035	1.18858461394648	3.93782049148343	8.22250687837673e-05	0.000177152093832528	UP
CNST	1365.33	853.917	958.134604277054	0.479038247041906	0.153330616063514	3.12421784598762	0.00178278412278969	0.0031348093624157	NOT_CHANGE
CNTFR	3573.33	1473.33	1896.3227422348	-0.152247	0.326010417307375	-0.467002	0.640498584504576	0.674924770856103	NOT_CHANGE
CNTN1	76568	11193.8	23539.1563063314	-1.57928	0.368015133968591	-4.29136	1.7758324070044e-05	4.19873851080998e-05	DOWN
CNTN5	2301	256.083	635.454204290844	-2.01707	0.162251820593835	-12.4317	1.75786712033447e-35	3.05491797032259e-34	DOWN
COA5	5421.17	1047.58	1856.42925068676	-1.19334	0.282884439601502	-4.21846	2.45978317055774e-05	5.70086053285763e-05	DOWN
COBLL1	6491.83	2023.83	2883.44171791451	-0.499248	0.12917205783847	-3.86499	0.000111095428936104	0.000235032533797619	NOT_CHANGE
COCH	1945.33	1336.67	1454.49632753639	0.621943147199863	0.298463794227424	2.08381438294641	0.0371770545291224	0.0523004068950294	NOT_CHANGE
COG2	2118.5	535.583	831.589052976241	-0.811697	0.165665078164244	-4.89962	9.60198840397145e-07	2.64751522109503e-06	NOT_CHANGE
COG3	1804	757.833	964.692107607776	-0.0801479	0.415487276249789	-0.192901	0.847036436677476	0.864614365324479	NOT_CHANGE
COG6	21332	2934.25	6271.02611171282	-1.75988	0.94114638264222	-1.86993	0.061493261960364	0.0831736754578064	NOT_CHANGE
COG7	2359.33	281.5	671.415611506088	-1.90499	0.17691241623009	-10.768	4.87497623256472e-27	5.41456533572562e-26	DOWN
COL17A1	43.3333	31.5833	35.139134132732	0.702932160462049	0.675360141378172	1.04082565344708	0.297956471704979	0.346734728057188	NOT_CHANGE
COL19A1	196.333	56.3333	82.8349131308265	-0.625329	0.297269135959298	-2.10358	0.0354152165840626	0.0501290925389519	NOT_CHANGE
COL1A2	3169	230.5	799.020693765291	-2.63141	0.490952690426014	-5.35981	8.33101674557422e-08	2.58712352037026e-07	DOWN
COL20A1	336	84.0833	133.213603109087	-0.865263	0.339194266463455	-2.55094	0.0107433639594667	0.0166343991154307	NOT_CHANGE
COL26A1	370.167	358	366.90075539166	1.13361878205383	0.171902838630289	6.59453206873389	4.26599199200818e-11	1.79399617434909e-10	UP
COL3A1	1049.67	371.917	507.120858063286	-0.333709	0.212689288581211	-1.569	0.116648436324084	0.148843790362226	NOT_CHANGE
COL4A3	49.3333	57.75	58.3997594016133	1.40884215014096	0.460171679882545	3.06155770059677	0.0022018854878082	0.00381452426174068	UP
COL4A4	49.8333	64.9167	64.8874874290907	1.62602240302187	0.580588689627997	2.80064429788276	0.00510007003904751	0.00836946256929185	UP
COL4A5	459	374.833	403.133387560838	0.899842987556568	0.465422610702122	1.93338906805386	0.0531882869323847	0.0728528773521898	NOT_CHANGE
COL5A1	708.333	537.917	580.061779205772	0.77969934317545	0.258282960810005	3.01877963892865	0.00253795058967537	0.00435834470028728	NOT_CHANGE
COL6A3	263.5	119	150.615543192354	0.0114083341806369	0.475321992336964	0.0240012756921824	0.980851591145958	0.983708613803583	NOT_CHANGE
COL8A1	324.667	494.5	471.58650602949	1.81179424079495	0.370366407882415	4.89189678716802	9.98688154646518e-07	2.74676637241521e-06	UP
COL9A1	215	47.4167	79.5099088807371	-1.10101	0.524386512085577	-2.09962	0.0357625947285518	0.0505558466409011	NOT_CHANGE
COLEC10	293.333	180.083	203.81876613326	0.447196875946968	0.143540304082012	3.11547950805135	0.00183646108137688	0.00322096914909431	NOT_CHANGE
COLEC11	559.667	222.167	286.777120475601	-0.167939	0.118400264089461	-1.4184	0.156073514884228	0.193172094697195	NOT_CHANGE
COLEC12	4562.33	1758.83	2313.0349257779	-0.185092	0.209038622218138	-0.885445	0.375916655448811	0.426818807680853	NOT_CHANGE
COLQ	439.5	452	455.777787000507	1.16894916251833	0.236391003014787	4.94498160932637	7.61510531542217e-07	2.1209107776876e-06	UP
COMMD10	812	153	275.14843231281	-1.24097	0.122702895860499	-10.1136	4.80599005067529e-24	4.62062813074523e-23	DOWN
COMMD7	1856	218.083	518.117165543069	-1.91917	0.178983002226414	-10.7226	7.97135453224515e-27	8.73045568949076e-26	DOWN
COMMD8	2769	445.917	876.894393868087	-1.46799	0.13455765288738	-10.9098	1.03502797206192e-27	1.21060915033739e-26	DOWN
COMT	15950.3	4461.25	6610.76173234794	-0.648598	0.238662369346435	-2.71764	0.00657499395205745	0.0105602453883045	NOT_CHANGE
COMTD1	1248	369.417	535.365232032501	-0.594048	0.156673983380336	-3.79162	0.00014966973129012	0.000310908955383587	NOT_CHANGE
COP1	1903.17	428.75	708.565648668974	-0.992645	0.376982919901043	-2.63313	0.00846020034438319	0.0133315914465695	NOT_CHANGE
COPB1	6393.17	462.083	1559.42114484548	-2.62647	0.0827251318073752	-31.7493	3.24351703105499e-221	1.48904461034016e-218	DOWN
COPB2	11600	1473.33	3356.0706055051	-1.81759	0.0794174211933018	-22.8865	6.33318966072687e-116	9.18145837919588e-114	DOWN
COPG1	5886.5	305	1346.91653300688	-3.12544	0.283454610319206	-11.0262	2.85569863315043e-28	3.42000951522298e-27	DOWN
COPG2	4550.67	459.417	1223.03212552691	-2.11914	0.213818165336095	-9.91095	3.73075658685655e-23	3.44844597936119e-22	DOWN
COPS2	7843.67	1748.25	2881.17690329691	-0.995061	0.0947186347594717	-10.5054	8.15366640507816e-26	8.5886325479112e-25	NOT_CHANGE
COPS5	3919.17	475	1116.05749186276	-1.89551	0.192749161354921	-9.83408	8.02948929460753e-23	7.19259455674681e-22	DOWN
COPS7A	5955.67	1042.17	1969.56399262334	-1.35758	0.240641133447361	-5.64151	1.68563740156107e-08	5.58063488293264e-08	DOWN
COQ10B	1208.33	2233.25	2066.29500663269	2.07579480421492	0.243542547906555	8.52333533527528	1.55023119128617e-17	1.04149068692628e-16	UP
COQ5	1563	303.833	543.275925314379	-1.2002	0.393347007040872	-3.05124	0.00227899025495119	0.00393819238222275	DOWN
COQ8A	4863	1637.83	2254.89652788244	-0.419657	0.0823266120998436	-5.09746	3.44240202615042e-07	9.91332606485242e-07	NOT_CHANGE
CORIN	274.333	60.1667	101.416552954547	-1.04353	0.254212297285695	-4.10494	4.04424998752993e-05	9.14604810398293e-05	DOWN
CORO1B	2991	313.75	820.452464655568	-2.1234	0.199850202325153	-10.625	2.28070306005483e-26	2.45398303864102e-25	DOWN
CORO2B	8545.67	2413.83	3559.85965655991	-0.693188	0.222432259495233	-3.1164	0.00183072688268332	0.0032139816433086	NOT_CHANGE
COTL1	14560.7	9570.17	10587.5847325759	0.548880284516836	0.35841569621465	1.53140693980132	0.12566885001331	0.159261489469363	NOT_CHANGE
COX10	1063.33	843.583	893.054872362486	0.806630846928261	0.115332732791719	6.99394549494431	2.6726142414804e-12	1.23105617527722e-11	NOT_CHANGE
COX3	695816	694202	701952.702632347	1.14442954233091	0.0966190134053215	11.8447653520325	2.2905857441608e-32	3.3650231638885e-31	UP
COX5A	6744.33	60.75	1310.34875417224	-5.64919	0.182346271306219	-30.9806	9.8461224348448e-211	4.17248373027385e-208	DOWN
COX7A2L	6100.33	1951	2736.35140045247	-0.493345	0.311084669288888	-1.58589	0.112764879646533	0.14443657799878	NOT_CHANGE
COX7C	4353.5	135.5	910.719883609316	-3.83905	0.175026237336189	-21.9341	1.22799480628648e-106	1.43936667826217e-104	DOWN
CPA1	0.5	0.333333	0.398565578108806	0.588271103751837	3.21865854939805	0.182769030862828	0.854979249056986	0.872075668034611	NOT_CHANGE
CPA2	0	0.166667	0.14015013303763	1.64361248711626	3.22591568996405	0.509502617266039	0.610399964244787	0.646920623898525	NOT_CHANGE
CPA6	110	38.0833	52.0537231570143	-0.296096	0.60913439488571	-0.486092	0.626901585149566	0.66287923850076	NOT_CHANGE
CPE	90375.3	20122.5	33159.6763566606	-1.00167	0.160616154912093	-6.23641	4.47733597139554e-10	1.71527426052977e-09	DOWN
CPEB1	2103.5	1559.5	1673.29316061834	0.705327869558438	0.1308743146875	5.38935291651848	7.07118246220963e-08	2.21461877113774e-07	NOT_CHANGE
CPEB3	5958.5	1353.25	2201.83097124103	-1.00584	0.470227559289271	-2.13904	0.0324322277296072	0.0461438901245884	DOWN
CPLX2	22566.3	13160.1	15072.8080712331	0.333245896437004	0.30169535829532	1.10457747285194	0.269342716746337	0.316444663372909	NOT_CHANGE
CPNE3	2223	953.917	1201.91280498343	-0.0457976	0.0979530503444522	-0.467546	0.640108989824373	0.674643280073172	NOT_CHANGE
CPNE4	2041.33	149.333	498.069807277089	-2.61778	0.235179558952735	-11.131	8.86699966069814e-29	1.09771463215249e-27	DOWN
CPNE7	3399.33	105.583	697.459444619033	-3.8198	0.516760819336049	-7.39181	1.44847295299232e-13	7.388553238921e-13	DOWN
CPSF2	3461.33	837.917	1326.28316569925	-0.884023	0.259442977072252	-3.40739	0.000655876958568118	0.00123360401664451	NOT_CHANGE
CPSF3	3144.5	135.333	690.378769660468	-3.36304	0.133966491549269	-25.1036	4.54098044735088e-139	9.62163895556001e-137	DOWN
CPTP	848	584.917	642.238065367455	0.623030697441461	0.0816707535880506	7.6285655521687	2.37380132621173e-14	1.28713302225398e-13	NOT_CHANGE
CPXM2	303.833	242.75	261.281231274944	0.884617041119634	0.357948834210606	2.47135052994516	0.0134603807598354	0.0205353745793223	NOT_CHANGE
CPZ	286.5	161.5	187.946984282916	0.366030642407545	0.277090979420039	1.32097639256846	0.186509235850136	0.226916824270847	NOT_CHANGE
CRADD	887.667	592.333	652.439582586471	0.586716381661459	0.103046996269426	5.69367767040423	1.24331706327458e-08	4.18413787512503e-08	NOT_CHANGE
CRB2	502.833	455.333	472.552382424239	1.02079682338092	0.194073032778465	5.25985918170386	1.44165762966501e-07	4.33520299226229e-07	UP
CRBN	5471.83	1589.92	2301.55634279733	-0.646118	0.860791942838133	-0.750609	0.452887946200442	0.503523651991571	NOT_CHANGE
CREB3L1	1076.5	1050.17	1068.66440533675	1.10756430739426	0.144662639466727	7.65618760639994	1.91533867917705e-14	1.04782530124989e-13	UP
CREB3L3	37.1667	13.6667	18.4279162539209	-0.336864	0.524161091475372	-0.642672	0.520437044746778	0.567740134556436	NOT_CHANGE
CREBBP	2702	1575.33	1807.30465889534	0.373568499610932	0.255661868751252	1.46118191748962	0.143965524087166	0.18029235557995	NOT_CHANGE
CREBZF	194.833	460	417.537414985239	2.37490417872551	0.18430819880074	12.8855047913147	5.43189258848988e-38	1.04630406538429e-36	UP
CRH	1003	214.333	365.901785254596	-1.1359	0.399094557308022	-2.84619	0.0044245265329836	0.00732193351463102	DOWN
CRH2	557.333	81.6667	177.426637679373	-1.6251	0.648650840041617	-2.50535	0.0122330075390084	0.0188087185409984	DOWN
CRHBP	766.833	153.667	267.520744370889	-1.1531	0.543575073781381	-2.12132	0.03389506377489	0.0481133487080312	DOWN
CRHR1	553.667	646.75	641.606998079672	1.40124517950666	0.388099253806687	3.61053304215995	0.000305568369135111	0.000605095666989693	UP
CRIPT	8456.5	3063.17	4106.17615042813	-0.279024	0.451570521519569	-0.617897	0.536643150523625	0.582765053466322	NOT_CHANGE
CRK	7746.17	5820.67	6224.87672728719	0.756403091620399	0.0697432651732702	10.8455359774337	2.09404848805041e-27	2.39338446486924e-26	NOT_CHANGE
CRLF2	12	1.58333	3.56133567354665	-1.77197	1.27706655060313	-1.38753	0.165280611323831	0.203834987191176	NOT_CHANGE
CRLF3	1784	1316.83	1423.21672418062	0.725269184104326	0.0778696549238843	9.31388722363364	1.23237538844782e-20	9.88232316587927e-20	NOT_CHANGE
CRLS1	2654.5	337.333	767.302526327104	-1.80767	0.170640655339101	-10.5935	3.1957428834385e-26	3.40528966051503e-25	DOWN
CRMP1	20302	2002.67	5371.78621693813	-2.20503	0.241740830272399	-9.12146	7.41214335529091e-20	5.69504849990204e-19	DOWN
CRNKL1	4804	1332.42	1988.22997416028	-0.683702	0.0641450266900275	-10.6587	1.58829880462608e-26	1.71231665649414e-25	NOT_CHANGE
CRNN	4	28.1667	24.0709028313051	4.0241013880156	0.567611755822611	7.0895314389387	1.34566829817736e-12	6.31993747200261e-12	UP
CROCC	710.667	932.5	903.82767473404	1.51597098211508	0.178094426900811	8.51217530214684	1.70700242051949e-17	1.14124712799052e-16	UP
CROT	3392.17	124.083	708.986883194656	-3.86053	0.563333675501279	-6.85301	7.23133200767386e-12	3.21010540131147e-11	DOWN
CRPL1	55.6667	71.0833	69.5015187823023	1.51160175318526	0.264885172993415	5.70663029607491	1.15234701371093e-08	3.89465012179971e-08	UP
CRPL2	36	33.1667	34.3757395846414	1.04787675900179	0.782964565436399	1.33834506088757	0.180783979142635	0.220438012637622	NOT_CHANGE
CRTAC1	411.333	30.5	104.726947367887	-2.59271	0.669105937308857	-3.87488	0.000106675456107821	0.000226419875624216	DOWN
CRTAM	7.16667	13.6667	12.9301508141122	2.08630369622895	0.748696062084186	2.78658296989194	0.00532669800289265	0.00870506653750686	UP
CRY2	6611.33	6811.25	6875.55625980076	1.20212586279785	0.0647541841840311	18.5644507447026	6.23211489395193e-77	3.61397062639802e-75	UP
CRYAA	4	5.16667	5.0621685623765	1.55072766697462	1.13969146920969	1.3606556764437	0.173622527856661	0.212978513908337	NOT_CHANGE
CRYBA4	18.8333	13.25	14.4852477333517	0.615506317124475	0.451231318998052	1.36405938863285	0.172548875027304	0.211942108724531	NOT_CHANGE
CRYBB1	111	153.667	147.236206553195	1.60436641609737	0.174006623069756	9.22014569212237	2.96696809236319e-20	2.33167292736503e-19	UP
CRYBB3	16	4.58333	6.52313256762603	-0.609581	0.753892961846223	-0.808577	0.418758341853332	0.469176267087656	NOT_CHANGE
CRYBG2	1.33333	0.5	0.657897707773882	-0.209501	2.60050799905115	-0.0805616	0.935790598748264	0.944707789720393	NOT_CHANGE
CRYGN	16.8333	32.75	30.3483985188022	2.1215790881497	0.25068153223004	8.46324445712584	2.600398364763e-17	1.70642257758752e-16	UP
CS	8399.17	1606.17	2906.04204579193	-1.26668	0.245413572071393	-5.16139	2.45119113768885e-07	7.20192638801486e-07	DOWN
CSF1	1834.17	1260.17	1388.57908175794	0.611036830982439	0.180633673782571	3.38274042811056	0.00071766428557312	0.00134111687558423	NOT_CHANGE
CSF1R	14255	4304.92	6223.03421221786	-0.544383	0.161666788209667	-3.36731	0.000759047864582709	0.00141365608045509	NOT_CHANGE
CSF2RA	677.167	86.5	196.538771982941	-1.78411	0.180774379735074	-9.86929	5.65642450757349e-23	5.13613709330992e-22	DOWN
CSGALNACT2	2277	1680.08	1809.46783886489	0.733428505273445	0.156986615230316	4.67191743829516	2.98400910488219e-06	7.77253246278769e-06	NOT_CHANGE
CSMD2	2258.83	1864.33	1957.99488297083	0.863684597266901	0.182029710111218	4.74474522175088	2.08768932289827e-06	5.53468743014753e-06	NOT_CHANGE
CSNK1A1	24325.5	6389	9714.24998934298	-0.782658	0.54511194042196	-1.43578	0.151066189133954	0.188200731781763	NOT_CHANGE
CSNK2A1	5255.83	573.667	1246.59111777018	-2.82495	0.688394560866093	-4.10368	4.06625454475138e-05	9.18826755005552e-05	DOWN
CSRNP1	1433.17	997.167	1091.19419564777	0.635933688422719	0.0653773806805486	9.72712093698065	2.31039530359163e-22	2.01391894422252e-21	NOT_CHANGE
CSRP3	2.16667	0.5	0.859837471686239	-0.965627	3.13806775216785	-0.307714	0.758300005383966	0.782885069276662	NOT_CHANGE
CSTA	13.8333	0.25	2.88043870258493	-4.41059	2.30932127540846	-1.90991	0.0561451826630143	0.0765224669199767	NOT_CHANGE
CSTB	6018.5	1647.83	2507.43885151255	-0.656141	0.700771940789279	-0.936311	0.349112851427191	0.400179504476154	NOT_CHANGE
CSTPP1	3805	1665.83	2069.5247242619	-0.0397066	0.102214836324758	-0.388462	0.697673876388951	0.726694154854742	NOT_CHANGE
CTBS	1083.67	406.75	540.255623048624	-0.247628	0.230762340336129	-1.07309	0.283231654567319	0.33134915799774	NOT_CHANGE
CTCF	4946.5	1965.75	2530.24569832004	-0.171279	0.178164711193719	-0.961354	0.336374091271326	0.386962701759108	NOT_CHANGE
CTDP1	1385.83	462.583	638.209810346696	-0.413856	0.0933522087839786	-4.43328	9.2810380800725e-06	2.28663858600713e-05	NOT_CHANGE
CTDSPL2	2670.33	1047.08	1356.35955432576	-0.184015	0.0899774588690656	-2.04512	0.0408426490152521	0.0570781718480527	NOT_CHANGE
CTH	3404	595.167	1119.75912017212	-1.35699	0.119914940043809	-11.3163	1.08960557895955e-29	1.4024853117963e-28	DOWN
CTIF	2879.5	2088.33	2269.85022454047	0.681593210102389	0.253224418574312	2.69165672860402	0.00710980830757392	0.0113563160238981	NOT_CHANGE
CTLA4	11	2.66667	4.23700501678706	-0.838437	1.21954573997328	-0.6875	0.491767938370885	0.541938302157472	NOT_CHANGE
CTNNA1	4832.83	1235.25	1923.74986861903	-0.806619	0.151504081186701	-5.32408	1.01466706586358e-07	3.11236128387664e-07	NOT_CHANGE
CTNNA3	2919.83	647.25	1059.16814763567	-0.996877	0.624474310518799	-1.59635	0.110411485159706	0.141884038195666	NOT_CHANGE
CTNNAL1	4620.5	233.5	1036.27440722867	-3.10179	0.419606585051233	-7.39215	1.44473704860708e-13	7.37632659942204e-13	DOWN
CTNNB1	45566.8	8084.5	15200.2539619916	-1.35357	0.152474078269119	-8.8774	6.84433832513178e-19	4.94822307521666e-18	DOWN
CTNNBL1	1759.33	73	382.149920831345	-3.44126	0.214346979338742	-16.0546	5.30794382018179e-58	1.85072547502414e-56	DOWN
CTNS	2369.67	514.75	861.799955237614	-1.02785	0.110944379451104	-9.26458	1.95852305559522e-20	1.54799189573516e-19	DOWN
CTRB1	0.5	0.166667	0.237729309799032	0.120813736176694	3.21926688152253	0.0375283381660971	0.970063745467458	0.974485990842492	NOT_CHANGE
CTRB2	0	0.166667	0.144620393634703	1.64361248711626	3.22591568996405	0.509502617266039	0.610399964244787	0.646920623898525	NOT_CHANGE
CTSC	2485.5	650.583	1007.24907736828	-0.760366	0.526319937805362	-1.44468	0.148546765394705	0.185373213730063	NOT_CHANGE
CTSD	27990.2	22274.1	23613.8617541387	0.813762300705766	0.0963166604192136	8.4488218047003	2.94257193519383e-17	1.91614997529347e-16	NOT_CHANGE
CTSE	8.33333	1.66667	2.9256110043782	-1.23859	1.26556904875548	-0.978679	0.327738773681879	0.378117885699156	NOT_CHANGE
CTSEAL	9.83333	0.75	2.41497397874461	-2.47178	1.40066816063218	-1.76472	0.077611321961032	0.10277903189503	NOT_CHANGE
CTSK	1022.67	60.25	244.603628597375	-2.96346	0.445135806818227	-6.65742	2.78672496001577e-11	1.18916094537001e-10	DOWN
CTSS	1858.67	52.5	393.022241494592	-4.0029	0.296464826689069	-13.5021	1.51977922695479e-41	3.28331912207606e-40	DOWN
CTTN	5841.33	3369.17	3869.22367401646	0.366005644785773	0.126553334964944	2.89210588474146	0.00382668955636326	0.00639406513982566	NOT_CHANGE
CTTNBP2	4259	1145.92	1734.45533683719	-0.724049	0.153162383804086	-4.72733	2.27489280574178e-06	5.99922664759764e-06	NOT_CHANGE
CTTNBP2NL	4323.33	3741.83	3884.51991479468	0.934090643787825	0.411145639468115	2.27192156287058	0.0230912482740962	0.0337784616946352	NOT_CHANGE
CTXN3	14.6667	8.16667	9.42253400840223	0.374231701770775	0.915490820306315	0.408777120938865	0.682703231472538	0.713393797834259	NOT_CHANGE
CTXND1	51	63.5833	61.4803005243112	1.43318875216683	0.41506708056148	3.45290874484214	0.000554576577403215	0.00105568844675685	UP
CUEDC1	2563.67	1790.17	1956.12532489257	0.644636807742762	0.08407494018467	7.66740727173665	1.75507817253058e-14	9.6302048331384e-14	NOT_CHANGE
CUL3	9076.17	977.75	2474.78605092233	-2.05733	0.0976173713406658	-21.0754	1.33639479726631e-98	1.31467838181073e-96	DOWN
CWC27	839.5	92.75	231.851173003449	-2.00048	0.153348019221988	-13.0454	6.75278553669291e-39	1.3429998383264e-37	DOWN
CWH43	256.667	72	107.156979651197	-0.636089	0.346432124150498	-1.83611	0.0663407860975537	0.0892046352480897	NOT_CHANGE
CX3CR1	63	54.8333	56.5687907127822	0.981338358959447	0.320089323283027	3.06582659144721	0.00217069168176789	0.00376285099901173	NOT_CHANGE
CXCL12	1537.17	557.083	755.420674704449	-0.256023	0.44059272684743	-0.581088	0.561181309508775	0.603156789741923	NOT_CHANGE
CXCL13L3	3.33333	0.666667	1.14256412264213	-1.02707	2.66673942323432	-0.385142	0.70013228375386	0.728703712677124	NOT_CHANGE
CXCL14	5661	1377.42	2185.41254845063	-0.84545	0.687518861729123	-1.22971	0.218805059464567	0.26181517649659	NOT_CHANGE
CXCR1	46.8333	143.583	126.865279611577	2.77647405612186	0.198859688272306	13.9619753014997	2.6595908842919e-44	6.34272129072037e-43	UP
CXCR4	1832.5	1337.67	1442.76066393643	0.722902240931128	0.110624988388839	6.53471020842214	6.37328228980114e-11	2.6260592471589e-10	NOT_CHANGE
CXCR5	9	12.9167	12.4959783385514	1.70952073197123	0.649951906960185	2.63022650393725	0.00853279958921347	0.0134344649719854	UP
CXXC5	2513.33	843.167	1154.52793904838	-0.399844	0.220247848898624	-1.81543	0.0694585790834079	0.0930336280502052	NOT_CHANGE
CYB561A3	1808.33	171.25	477.877486949952	-2.23723	0.158745422135334	-14.0932	4.1830205946832e-45	1.0287616275049e-43	DOWN
CYB5A	2740	1085.58	1415.01788118717	-0.154652	0.369480959120538	-0.418566	0.675533599746515	0.706571976647721	NOT_CHANGE
CYB5D2	1135.67	624.833	723.518267027806	0.295819228783076	0.0887349329463685	3.33374037665492	0.000856865969083482	0.00158352050442164	NOT_CHANGE
CYB5R4	746.667	85.0833	208.137194083248	-1.9616	0.129313912539681	-15.1693	5.64729343370153e-52	1.71883643791501e-50	DOWN
CYBB	631.667	227.5	309.087836951823	-0.317722	0.198356601959931	-1.60177	0.109206542952228	0.14063086608785	NOT_CHANGE
CYBC1	3104.17	1691.83	1985.15337195104	0.312949197982679	0.475283917706642	0.658446848975522	0.510251039855734	0.557954144216999	NOT_CHANGE
CYCS	12007.2	4275.92	5734.86590556312	-0.332448	0.125113235857217	-2.65718	0.00787982008930915	0.0124705340051721	NOT_CHANGE
CYFIP1	6872.33	708.083	1863.96561230057	-2.10078	0.244095260275182	-8.60641	7.53819945179265e-18	5.17804747879373e-17	DOWN
CYGB	5073.17	6779.17	6536.23380644534	1.56277937923247	0.213978409744168	7.30344421711015	2.80493196434695e-13	1.39587806608739e-12	UP
CYP1A1	8.83333	6.08333	6.59352613290475	0.639149668824796	0.887098233694829	0.720494804913195	0.471220397199762	0.521066472937272	NOT_CHANGE
CYP26C1	87	87.8333	87.9698251983061	1.16478726437043	0.37242616783521	3.12756558203455	0.00176260491354884	0.00310428084039021	UP
CYP27C1	95.8333	57.75	65.8062530357501	0.450419387817877	0.26976969478264	1.6696441317502	0.0949897933988109	0.123623617253496	NOT_CHANGE
CYP2AB1	32	32.1667	32.7243139717597	1.17862627013231	0.276447473817478	4.2634727453161	2.01274060549062e-05	4.71036023604411e-05	UP
CYP2AB2	90.1667	76.3333	79.6789065668358	0.929768632103383	0.154166838076722	6.03092496221968	1.63023876416444e-09	6.00734806139259e-09	NOT_CHANGE
CYP2AB4	13.1667	1.91667	3.98003264226918	-1.58874	1.48330538208916	-1.07108	0.284132805179667	0.3321055108649	NOT_CHANGE
CYP2AC1	91.6667	2.66667	19.9767914420158	-3.99372	1.44544828870934	-2.76297	0.00572787681004488	0.00930547724757807	DOWN
CYP2AC2	4.83333	0.666667	1.43056304024279	-1.75621	1.47384982508005	-1.19158	0.233426474755934	0.277143631342768	NOT_CHANGE
CYP2AC7	35.3333	47.4167	45.5459091964762	1.57780049032036	0.33098721775029	4.7669529386803	1.87032975176574e-06	4.98242098765834e-06	UP
CYP2C23a	139	6.91667	32.8587679177705	-3.22737	0.732790229839863	-4.40422	1.06166021002476e-05	2.59365237118687e-05	DOWN
CYP2D6	9817.17	5752.75	6565.01523289445	0.395892154019421	0.0876570005118356	4.51637806116771	6.290631353748e-06	1.58531967647748e-05	NOT_CHANGE
CYP2W1	62	53.5	55.6093387257911	0.90553151449732	0.317019702982424	2.85638875432145	0.00428490131529147	0.00710154071779202	NOT_CHANGE
CYP3A5	626.667	0.833333	123.874675506778	-8.46937	1.86511507784832	-4.54093	5.60054122687719e-06	1.41789437586702e-05	DOWN
CYP4F11	336.333	46.8333	102.731623234939	-1.71717	0.326345032570484	-5.26183	1.42630533640817e-07	4.29607222431525e-07	DOWN
CYP4V2	431	139.667	194.688574227314	-0.457025	0.250373670169662	-1.82537	0.0679447311412968	0.0912055370022914	NOT_CHANGE
CYP7B1	1150.17	1180.67	1191.61796370321	1.20272117160639	0.142112264027305	8.4631764882396	2.60191498488567e-17	1.70642257758752e-16	UP
CYR61	226	168.917	184.674442691041	0.76771075837924	0.326833059724039	2.34893850404073	0.0188270159680247	0.0279563425789348	NOT_CHANGE
CYSLTR1	392.333	227.75	261.191834549618	0.382779311625674	0.0981095238143927	3.90155100895026	9.5578315476715e-05	0.000204720427667661	NOT_CHANGE
CYTH3	7130.83	2968.08	3798.85516388227	-0.0689813	0.729718593021356	-0.0945314	0.924687041659304	0.934354532740482	NOT_CHANGE
CYTL1	205.667	158.833	102.028275212677	-0.240964	0.484400379933298	-0.497448	0.618873149853654	0.655270455995345	NOT_CHANGE
CYYR1	110.667	80.0833	86.7879342077134	0.722288315442031	0.373891081935077	1.93181	0.0533823720727903	0.0731005438103409	NOT_CHANGE
CZH18ORF25	827.5	482.167	551.522862923766	0.376086689034918	0.11059737916661	3.40050272320071	0.0006726206593005	0.00126294042675067	NOT_CHANGE
CZH5ORF30	1164.83	721.5	809.199356925422	0.47780633810067	0.112473424995444	4.24817096234087	2.15522900368015e-05	5.02673860341827e-05	NOT_CHANGE
CZH9orf64	1084.17	632.083	720.246322235037	0.376798282016709	0.092919035208753	4.05512477793371	5.01075474475418e-05	0.00011121775942325	NOT_CHANGE
D2HGDH	949.333	558.833	640.456605877387	0.384097496812463	0.0994273633978053	3.86309647250428	0.000111958766874979	0.000236586439092543	NOT_CHANGE
DAB2	1050.67	643.917	731.530550626987	0.472113797853978	0.181175526596338	2.60583648753981	0.00916502022928078	0.0143437773986102	NOT_CHANGE
DAB2IP	4997.17	3388.75	3723.28966816009	0.590980016016255	0.157450746470589	3.7534278449842	0.000174432758458033	0.000358162529386994	NOT_CHANGE
DACH1	790.333	345.75	430.05563303455	-0.00529234	0.19310066124761	-0.0274071	0.978135000207879	0.981162730543555	NOT_CHANGE
DACH2	380.667	120.5	170.394185532972	-0.492835	0.188105882047076	-2.61999	0.00879335780050484	0.0138131189401144	NOT_CHANGE
DACT1	714.167	689.333	698.777080730414	1.10458737504288	0.172293651919246	6.41107413267088	1.44497906532015e-10	5.79358782448958e-10	UP
DACT2	1091.67	1053.25	1067.72137650958	1.09128171578606	0.115954056662153	9.41132847956882	4.89905198070322e-21	4.00428447502879e-20	UP
DAGLA	1951	1361.67	1491.88599719426	0.625229485358345	0.185447367817338	3.3714659459291	0.000747692818398015	0.0013943939527944	NOT_CHANGE
DAGLB	2586.17	237.833	674.999081380351	-2.27589	0.0977366489202867	-23.2859	6.15745780357076e-120	9.69183858282038e-118	DOWN
DAO	1103	600.583	702.247619115461	0.269652747505323	0.149188699488771	1.80746094328424	0.0706904391102067	0.0945916028802838	NOT_CHANGE
DAPK3	2900.17	2170.33	2326.12312798895	0.697526324901101	0.201248627124311	3.46599296039043	0.000528277111193357	0.00100771419860256	NOT_CHANGE
DAW1	642	66.6667	172.728401389205	-2.06818	0.222041923832556	-9.31438	1.22661356239081e-20	9.85045789389355e-20	DOWN
DAZAP1	2293.67	559.083	889.012799397078	-0.882542	0.0900852328227282	-9.79674	1.16275942924628e-22	1.03316801543835e-21	NOT_CHANGE
DAZL	92.5	14.6667	29.6113956845008	-1.49166	0.332945774891127	-4.48018	7.45815091502999e-06	1.86250921989575e-05	DOWN
DBF4	1100.33	446.417	574.135899363731	-0.122045	0.35924016684074	-0.339732	0.734058502808401	0.758995550294947	NOT_CHANGE
DBT	5175.17	696	1527.4252857863	-1.72439	0.127858186636977	-13.4867	1.87254228609545e-41	4.02962322425775e-40	DOWN
DCAF13	6577	1613.83	2540.78361010921	-0.853516	0.108071326131293	-7.89771	2.84067122775173e-15	1.65776035950045e-14	NOT_CHANGE
DCAF17	1054.5	201.583	361.568588302542	-1.21235	0.11125300455123	-10.8972	1.18871539960586e-27	1.38156817224234e-26	DOWN
DCAF6	4577.33	589.167	1333.00128394389	-1.79037	0.127522390779008	-14.0397	8.91346842349928e-45	2.14429246921649e-43	DOWN
DCAKD	209.167	50	80.1783187770407	-0.89514	0.178813323131895	-5.006	5.55717284177145e-07	1.57158445509851e-06	NOT_CHANGE
DCDC2B	229.167	176.417	187.711030649286	0.802048491131307	0.135956393417919	5.89930690986981	3.65031682260753e-09	1.30243493366223e-08	NOT_CHANGE
DCK	2617.33	759.417	1103.2317098994	-0.619515	0.169054117484155	-3.66459	0.000247731168587945	0.000496634282296575	NOT_CHANGE
DCK2	91.5	29.3333	41.1044370180727	-0.486266	0.201949586297857	-2.40786	0.0160464805977356	0.0241382515210453	NOT_CHANGE
DCLK1	17546	4454.5	6919.09603606114	-0.829263	0.346372995005395	-2.39413	0.0166597348062307	0.0249941391741626	NOT_CHANGE
DCLRE1B	142.667	151.333	152.259954144041	1.23020541115119	0.239269806598822	5.14149874837257	2.72555469185062e-07	7.96978810902604e-07	UP
DCLRE1C	334.167	247.083	265.573358002394	0.7354369965114	0.287082154952266	2.56176492974174	0.0104141779349618	0.0161610440123111	NOT_CHANGE
DCN	5008.17	635.917	1439.08831477032	-1.79996	0.547116922462213	-3.28989	0.00100225228400234	0.00183131271395319	DOWN
DCT	3.16667	2.91667	2.95291500706725	1.07895253888002	1.02836309041366	1.04919415033265	0.294088770397297	0.342885721929886	NOT_CHANGE
DCTN1	399.667	839.917	745.773125090456	2.18939983317578	1.54030999339417	1.42140208306466	0.155199901254585	0.192218844654863	NOT_CHANGE
DCTN2	8726.83	797.917	2281.99607820188	-2.32108	0.197470167366952	-11.7541	6.7287855062732e-32	9.70389511886362e-31	DOWN
DCUN1D1	3984.67	1483.67	1935.99188139892	-0.286375	0.238913930651236	-1.19865	0.230662253160921	0.274157141890725	NOT_CHANGE
DDI2	1395.67	1011.58	1101.84557276389	0.685470876634086	0.211589257498873	3.23962985993151	0.00119684953200214	0.0021598891066398	NOT_CHANGE
DDRGK1	3533.67	2204.33	2479.89951841922	0.482980040685132	0.110671323039812	4.36409385393712	1.27650768551706e-05	3.08433370154101e-05	NOT_CHANGE
DDTL	6193.33	3361.42	3902.28133803669	0.28029297368326	0.138921775856775	2.01763166324791	0.0436296366981642	0.060733669113341	NOT_CHANGE
DDX17	15178	8675.67	10096.1093318598	0.371862422262162	0.195339314566808	1.90367424543706	0.0569526226410544	0.0774887621954974	NOT_CHANGE
DDX28	1012.67	662.417	733.41022959663	0.537525858682799	0.0857377016211607	6.2694223021968	3.62390066062811e-10	1.4000048204348e-09	NOT_CHANGE
DDX31	1157.5	153.917	340.271989474508	-1.74626	0.113540978732441	-15.38	2.2304219726518e-53	7.06172106168896e-52	DOWN
DDX4	10.6667	0.333333	2.14005826173134	-3.65078	2.38631702997086	-1.52988	0.126045980563086	0.15962926595909	NOT_CHANGE
DDX5	31236	6620.42	11283.8456563405	-1.0534	0.453143520547252	-2.32466	0.0200903860248701	0.0296882877175454	DOWN
DEFB4A	24.5	0	4.70214875538095	-5.94458	2.67314683110093	-2.22381	0.0261610570877134	0.0378668585118794	DOWN
DELE1	2156.83	1578.58	1707.09519741571	0.720383129848947	0.0888477597428255	8.10806183446982	5.14335630610446e-16	3.11713420135638e-15	NOT_CHANGE
DENND11	6082.67	3795.25	4267.63980958238	0.469896548526339	0.157166200758101	2.98980662674139	0.00279154109440331	0.00476560269261476	NOT_CHANGE
DENND6B	4079.17	1350.92	1877.23474989932	-0.448948	0.106565643543062	-4.21288	2.5213888680424e-05	5.83872689114989e-05	NOT_CHANGE
DENR	2031.83	141.083	487.418176540314	-2.67753	0.15924220418338	-16.8142	1.92058774434611e-63	7.66704194463965e-62	DOWN
DEPDC1B	74.3333	26	35.0322910228947	-0.333489	0.460029697135283	-0.724928	0.468496052790785	0.518574393173485	NOT_CHANGE
DEPDC7	247	63.0833	96.8592281865409	-0.814844	0.184156999787642	-4.42472	9.65663946788909e-06	2.37281118771637e-05	NOT_CHANGE
DERA	648.5	66.0833	174.34217397601	-2.11456	0.186164237510817	-11.3586	6.72416814767314e-30	8.75731497057478e-29	DOWN
DES	1315.67	171.5	388.430542739012	-1.78576	0.39401787729807	-4.53219	5.83752083218416e-06	1.47450262560764e-05	DOWN
DET1	1010.83	942.167	970.607249244359	1.04538535991142	0.101487640570574	10.3006174351296	7.00104845178568e-25	6.97446219184219e-24	UP
DEUP1	490.5	139	204.514974833645	-0.631931	0.261071738133242	-2.42053	0.0154979790164353	0.023365726984549	NOT_CHANGE
DFFB	108.167	80.6667	86.7878126026121	0.710813851430209	0.222464433482289	3.19517974313318	0.00139743779655268	0.00249545699228807	NOT_CHANGE
DFNA5	3035.5	1080.17	1455.73955451822	-0.315308	0.339493933094334	-0.928759	0.353013924541057	0.404062686535775	NOT_CHANGE
DGKI	759.333	62.75	194.455743506675	-2.45706	0.232071185211794	-10.5875	3.40430019623866e-26	3.6135433104198e-25	DOWN
DGLUCY	465.5	15.25	97.9987584176387	-3.75228	0.345333122685531	-10.8657	1.67972554433396e-27	1.93590126019577e-26	DOWN
DHCR24	5244.17	2868.92	3435.37741149087	0.316557224998885	0.469934384420722	0.673620053125286	0.500552900789606	0.550298529325472	NOT_CHANGE
DHCR7	3044.33	1711.5	1969.74854379097	0.334861752413665	0.104121404552389	3.21607025811085	0.00129959011535512	0.00233054750829797	NOT_CHANGE
DHDDS	2114.17	1601.08	1718.15445933212	0.743580406897308	0.0882245413408382	8.42827172118279	3.50807718062073e-17	2.26830952911263e-16	NOT_CHANGE
DHRS13	142.833	118.917	119.204860563443	0.831646087800103	0.575694326755928	1.4445966360073	0.148571218245154	0.185373213730063	NOT_CHANGE
DHRS7	1261.83	199.583	401.749714348179	-1.51587	0.376033347028608	-4.0312	5.54922037050249e-05	0.000122380524503996	DOWN
DHRS7B	1314.17	1061.08	1120.61444667833	0.861827253260404	0.0989741510907166	8.70759934551477	3.10378154793458e-18	2.18374617465793e-17	NOT_CHANGE
DHRSX	7213.67	1229.33	2346.81771750382	-1.39925	0.273803718923636	-5.11042	3.21441962939219e-07	9.31032478355497e-07	DOWN
DHX15	5421.17	960.583	1791.27834840549	-1.35144	0.125083665269872	-10.8043	3.28374239194397e-27	3.70699525352855e-26	DOWN
DHX35	2978.83	800.917	1210.68443232164	-0.752091	0.337145543697528	-2.23076	0.0256970540911319	0.0372932220727201	NOT_CHANGE
DHX36	7507	648.667	1929.59271239507	-2.38422	0.282628458988025	-8.43589	3.28700990523982e-17	2.13539358112809e-16	DOWN
DHX37	2076.33	767.583	1017.19397665905	-0.266106	0.0921747414497921	-2.88697	0.00388970938028095	0.00648952422046268	NOT_CHANGE
DHX8	3190.17	625.583	1113.46853340397	-1.18565	0.135897022142547	-8.72464	2.6702296167234e-18	1.88593525109349e-17	DOWN
DIABLO	0	1.25	1.13195391887729	4.04750675169622	3.15581127350102	1.28255665529896	0.199647444016617	0.241302713709421	NOT_CHANGE
DIAPH2	6276.5	1700.25	2562.66333708177	-0.714471	0.102521519017533	-6.96898	3.19240583474821e-12	1.45949906586124e-11	NOT_CHANGE
DIAPH3	102	33.5	46.3316615453286	-0.417899	0.381676057840742	-1.09491	0.273557897989237	0.320986253465965	NOT_CHANGE
DIDO1	2535.67	1954.17	2087.94488305918	0.791887755073204	0.104891021887631	7.54962379832229	4.36517289372401e-14	2.32345289579957e-13	NOT_CHANGE
DIMT1	643.333	218.583	297.421976144468	-0.400988	0.16778416936815	-2.3899	0.0168527478553629	0.0252561991118592	NOT_CHANGE
DIS3	1062.17	110.083	286.313277080643	-2.09701	0.14053280774273	-14.9218	2.37598474243307e-50	6.96239358833179e-49	DOWN
DISP1	725.333	718.167	731.150460879848	1.15475421627128	0.139185817406416	8.29649340564238	1.07229470251051e-16	6.78217166031046e-16	UP
DISP2	892.667	1089.83	1068.04491237825	1.43684472043494	0.213852419513893	6.71886118333861	1.83150283012299e-11	7.91352869893923e-11	UP
DLAT	8520.67	3364.5	4360.06653015456	-0.194944	0.10726208381428	-1.81745	0.0691478441098708	0.0926850299759801	NOT_CHANGE
DLGAP4	3894	1310.67	1806.51251921808	-0.431797	0.165813169819178	-2.60412	0.00921105647355218	0.0144076405771718	NOT_CHANGE
DLGAP5	184	39.0833	66.5926545324801	-1.07532	0.320108730035544	-3.35923	0.000781604781602463	0.00145076170547438	DOWN
DLK2	1704	1375.5	1449.75212146226	0.840787403879832	0.176012480684846	4.77686241684918	1.78051506346804e-06	4.76852575821362e-06	NOT_CHANGE
DLL1	1253.33	462.917	613.591944836897	-0.281328	0.113937268655461	-2.46915	0.0135435984931032	0.0206508951282882	NOT_CHANGE
DMA	1056.5	184.917	348.780805417296	-1.37107	0.33133551274331	-4.13801	3.50330271367171e-05	7.98167686088398e-05	DOWN
DMAP1	1530.67	1046.08	1136.60735663932	0.585331902178846	0.364819175671947	1.60444390320423	0.108616240221797	0.139936124270786	NOT_CHANGE
DMD	10760.3	3952.33	5275.62691294366	-0.279315	0.107358946288301	-2.60169	0.00927653476372509	0.0144935989828025	NOT_CHANGE
DMGDH	681.5	134.833	236.816752625169	-1.1738	0.128096270304005	-9.16342	5.02768782410373e-20	3.89557415231891e-19	DOWN
DNA2	31	2.25	7.60182596945894	-2.61138	0.972418269460756	-2.68545	0.00724330987167819	0.011546120973112	DOWN
DNAAF4	358.667	54.6667	110.744638290811	-1.54625	0.121700431691911	-12.7054	5.5191569134602e-37	1.03067916733059e-35	DOWN
DNAAF5	888.833	252.833	373.231679230571	-0.655546	0.122155687227751	-5.36648	8.02890258992372e-08	2.50035185799264e-07	NOT_CHANGE
DNAH8	44.5	0.333333	8.67565444995181	-5.8116	1.54361688665253	-3.76492	0.00016660143333167	0.000343748051020289	DOWN
DNAJA1	10140.3	5669.5	6549.20039133919	0.320298809458047	0.0884755567306189	3.62019546746972	0.00029438054317778	0.000583780566006619	NOT_CHANGE
DNAJA2	11387.7	2545.75	4231.84689420073	-0.987655	0.263302653858333	-3.75103	0.000176112024111082	0.000361048196474073	NOT_CHANGE
DNAJB1	2525.17	2455.75	2493.02391191809	1.08760423552653	0.209465291110856	5.19228856369782	2.07724712990463e-07	6.14914263226471e-07	UP
DNAJB13	175.5	298.667	280.265303594704	1.92836746753732	0.204166332675034	9.44508059811529	3.55130904166036e-21	2.91567235626035e-20	UP
DNAJB4	4724.17	3283.42	3595.44466319492	0.630863392921254	0.0506260524262591	12.4612400668639	1.21467010545969e-35	2.1310884111393e-34	NOT_CHANGE
DNAJC10	2301	632.5	951.598329161989	-0.695983	0.0977563821986954	-7.11957	1.08267585008181e-12	5.11531840317384e-12	NOT_CHANGE
DNAJC16	3366.67	2622.25	2795.05431042861	0.781486333127848	0.127223646435622	6.14261856991577	8.11720426590661e-10	3.05448622273767e-09	NOT_CHANGE
DNAJC24	1345.5	867.083	960.984040192339	0.536843289134597	0.123146172789281	4.35939889137445	1.30420194342972e-05	3.14710841277019e-05	NOT_CHANGE
DNAJC25	933.833	285.167	407.248579924202	-0.537138	0.105348616042105	-5.09867	3.4203968720701e-07	9.85510793317687e-07	NOT_CHANGE
DNAJC27	4008	2425.17	2768.10569978321	0.431984207818406	0.497140950639692	0.868937083663204	0.38488154469672	0.435740326702473	NOT_CHANGE
DNAJC28	1001.67	657.167	731.008850756023	0.556757599452456	0.289284283821524	1.92460368775496	0.0542789577056566	0.0742176167784716	NOT_CHANGE
DNAJC30	932.167	468.917	561.011303662085	0.135708933049872	0.171965232063345	0.789164945853022	0.43001560709881	0.480257967598977	NOT_CHANGE
DNAJC5B	2.83333	10.5	9.37872201518273	3.02074133459509	1.2411016239492	2.43391941183917	0.0149363201243591	0.0225931322254515	UP
DNAJC6	17758	4239.17	6706.83689653836	-0.951346	0.473644451070698	-2.00857	0.0445832531447269	0.0619442980010846	NOT_CHANGE
DNAJC8	7522.83	1760.25	2833.22036003476	-0.921997	0.102110113274195	-9.02943	1.72561824314256e-19	1.28988207618349e-18	NOT_CHANGE
DNAL1	3258.5	1731.5	2033.10910835828	0.266456406540142	0.138986764816321	1.91713510917589	0.0552207693030485	0.0754118041870338	NOT_CHANGE
DNAL4	874	742.417	776.696379020651	0.933770086047857	0.12919789655832	7.22744031383169	4.92182334933242e-13	2.38682436896763e-12	NOT_CHANGE
DNASE1	0	0.333333	0.289401809243891	2.12450582951997	3.22591568996405	0.658574505257341	0.510169038822731	0.557954144216999	NOT_CHANGE
DNASE1L2	3.16667	49.3333	42.2987741259253	5.13965817791525	0.767806464099559	6.69395012705808	2.17225477332688e-11	9.3418825497719e-11	UP
DNASE2B	1313.5	837.833	941.575976198097	0.531165675921337	0.339164582696393	1.56610006769727	0.117325192263138	0.149512950307108	NOT_CHANGE
DNER	37755.7	9942.5	15229.1988966536	-0.783936	0.146102016326301	-5.36567	8.06474064280458e-08	2.50867623948111e-07	NOT_CHANGE
DNM1L	13670.5	4167.08	5961.17710569936	-0.563571	0.0797193008467156	-7.06944	1.55555954491257e-12	7.26851359874752e-12	NOT_CHANGE
DNM3	12743.8	4867.58	6368.68810467841	-0.260526	0.250389	-1.04048	0.298114667398622	0.346845554952272	NOT_CHANGE
DNTT	58.8333	14.5833	23.1478400282992	-0.850544	0.28221257711228	-3.01384	0.00257961591922151	0.00442713523333063	NOT_CHANGE
DNTTIP2	2911.83	1481.08	1763.96914380272	0.193837220363256	0.0918877973829623	2.10949903995846	0.0349015287978429	0.0494528091942687	NOT_CHANGE
DOC2B	1463.17	1335.92	1355.69000633943	0.960491917824924	0.431116102724399	2.22791937428267	0.0258858919666436	0.0375474931132806	NOT_CHANGE
DOCK11	1991	215.333	548.803404313803	-2.05436	0.140047542318246	-14.669	1.01819940439399e-48	2.76318252157955e-47	DOWN
DOCK2	1907.33	109.333	440.622388309559	-2.93542	0.191200904884058	-15.3525	3.40605270328764e-53	1.07222539099495e-51	DOWN
DOCK8	1598.33	350.75	586.488193175844	-1.00438	0.152572258112987	-6.58298	4.6111363336723e-11	1.93030015670218e-10	DOWN
DOK1	456.167	323.167	352.971299974266	0.66099354933721	0.15808828179746	4.18116726819806	2.90016411074813e-05	6.67376945952858e-05	NOT_CHANGE
DOK2	154.333	92.75	105.627971207135	0.394681277557445	0.256440267099505	1.53907684632187	0.123785536813643	0.157200212610963	NOT_CHANGE
DOK3	210.833	274.833	264.27278997009	1.52516391280859	0.491829738958043	3.10099978102117	0.00192868433239301	0.00336984522269366	UP
DOK5	434.833	212	254.41497263435	0.147943204627716	0.25839792899027	0.572540210387239	0.566956052442219	0.608723619743556	NOT_CHANGE
DOK7	201.167	34.9167	66.5130785843736	-1.36439	0.254738544676182	-5.35604	8.50663370006024e-08	2.63423524753411e-07	DOWN
DOLK	1847.83	1154.75	1307.77145289012	0.502052792347784	0.338816385006127	1.48178427775476	0.138397703796843	0.17403171655257	NOT_CHANGE
DPAGT1	4066.17	1036.33	1613.52391207984	-0.80226	0.194077831142387	-4.1337	3.56962430412331e-05	8.12270148344291e-05	NOT_CHANGE
DPH3P1	2224.17	1119.5	1338.68487798939	0.184793269740132	0.0995135127115863	1.85696660387928	0.0633159055568596	0.085366452205761	NOT_CHANGE
DPH6	502.5	80.3333	157.714206586891	-1.47827	0.185506963814714	-7.96881	1.60203950795974e-15	9.45941655878909e-15	DOWN
DPP10	8870	2132.42	3414.41889387922	-0.907083	0.118559744338608	-7.65085	1.99653518760813e-14	1.08900122262705e-13	NOT_CHANGE
DPP6	14328.2	1433.75	3832.76443445504	-2.16372	0.218719768579113	-9.89266	4.47985546891518e-23	4.10640994646484e-22	DOWN
DPP8	2687	1013.42	1337.07209513937	-0.255491	0.131370290079746	-1.94482	0.0517970817410797	0.0711241583528435	NOT_CHANGE
DPP9	2012	705.167	957.340303349959	-0.367159	0.102004396416499	-3.59944	0.000318898194812288	0.000628779583114136	NOT_CHANGE
DPT	208.167	47.25	77.5982119632099	-0.964832	0.308880914405107	-3.12364	0.00178629414906372	0.00313997908972305	NOT_CHANGE
DPY19L1	4145.17	1214.5	1772.82446873345	-0.57453	0.365543710026022	-1.57171	0.116017190691233	0.148223261483767	NOT_CHANGE
DPYS	15	0.75	3.4383507336226	-3.25569	1.52284022779614	-2.13791	0.0325242233596577	0.046262831522942	DOWN
DRAM1	154.333	51.3333	70.6359602025498	-0.407943	0.239751452832056	-1.70152	0.0888448445946538	0.116147662285702	NOT_CHANGE
DRD1	544.5	402.583	427.041468361802	0.728206694309688	0.252795544277367	2.88061522757973	0.00396899843711198	0.00660580434744709	NOT_CHANGE
DRD2	180.5	418.333	381.561979599918	2.35937572913047	0.433845279555108	5.43828834913203	5.37948634384729e-08	1.70417425349366e-07	UP
DRD3	375.5	198.667	230.541220749088	0.237774931585249	0.289617069079009	0.820997644722324	0.411647609795167	0.462055151255415	NOT_CHANGE
DRD4	68.5	78	79.9064446806258	1.3843206852329	0.567599465677883	2.43890413740894	0.0147318756908728	0.0223022542404556	UP
DRG1	2582.33	253.333	687.608830772719	-2.1981	0.207476685762946	-10.5944	3.16216965243392e-26	3.37604508047645e-25	DOWN
DRGX	22	84.9167	72.5443354356144	3.01629513616776	0.773140235898782	3.90135579046833	9.56554394357813e-05	0.00020480599139204	UP
DSCC1	114	41.1667	55.4913507391633	-0.281676	0.297862814954875	-0.945658	0.344323194697234	0.394935765060808	NOT_CHANGE
DSCR3	4382	731.417	1394.51539320183	-1.43239	0.224345912590762	-6.38475	1.71678437781336e-10	6.8336453304724e-10	DOWN
DSN1	769	70.3333	200.47608658263	-2.30128	0.238802061932821	-9.63675	5.59318210147422e-22	4.76978950418289e-21	DOWN
DSTYK	5742.5	3895.67	4286.54686985087	0.594560210454948	0.0718747719702374	8.27216830268553	1.31544431291565e-16	8.27258301353005e-16	NOT_CHANGE
DTD1	2557.33	750.25	1095.40122019904	-0.582309	0.235440420615632	-2.47328	0.0133880484320701	0.0204363421480394	NOT_CHANGE
DTWD1	1901.83	605.833	851.523659204419	-0.476801	0.194422549877824	-2.45239	0.014190909891757	0.0215306313945715	NOT_CHANGE
DTWD2	347.667	109.083	152.696745479299	-0.496485	0.216269815317842	-2.29568	0.0216944406055613	0.0319046111308161	NOT_CHANGE
DTX2	687.833	441.75	494.115228663704	0.503783048894657	0.158397026811599	3.1805082395509	0.00147016958354162	0.00261685435726358	NOT_CHANGE
DTX4	4387.33	980.5	1622.81123526972	-1.03072	0.211229401130163	-4.87963	1.06282866338852e-06	2.91444654385632e-06	DOWN
DUOXA1L	10.6667	4.58333	5.71472508222283	-0.00586748	1.08287698634873	-0.00541842	0.995676749364747	0.996762350036415	NOT_CHANGE
DUS1L	1190.5	434.583	579.936494642545	-0.301787	0.122618421306869	-2.46118	0.0138479146276762	0.0210450101196878	NOT_CHANGE
DUS4L	825	335.75	428.844621680532	-0.12643	0.108520467914868	-1.16503	0.24400537477405	0.28862509801684	NOT_CHANGE
DUSP1	2439	669.583	1014.90408127735	-0.696796	0.480021615927909	-1.45159	0.146614701899928	0.183359907552033	NOT_CHANGE
DUSP10	2431.17	2040.42	2136.68569000856	0.911218016009223	0.126451116974261	7.20608910235803	5.7581731820763e-13	2.77530849169364e-12	NOT_CHANGE
DUSP14	11475.2	8473.33	9001.95672843745	0.694128196684173	0.448688423785321	1.54701605811048	0.121859373513927	0.154861196929233	NOT_CHANGE
DUSP15	600.667	413.083	452.519508525926	0.59779873236362	0.262776327174097	2.27493373848536	0.0229099050549464	0.0335488216235246	NOT_CHANGE
DUSP16	1631.83	1445.67	1496.57997658325	0.974876711631546	0.184791652101939	5.27554519126093	1.32361987218512e-07	4.01974745086431e-07	NOT_CHANGE
DUSP19	1744.83	1210.33	1328.72764471282	0.635086865162351	0.123660375867804	5.13573455284716	2.810441145837e-07	8.20928964603184e-07	NOT_CHANGE
DUSP21	38	56.5	54.5191709900513	1.7477047627992	0.362788372546546	4.81742220824614	1.45424758749035e-06	3.94070337407001e-06	UP
DUSP26	3157.5	1202.83	1581.60801071741	-0.260105	0.242821907136976	-1.07117	0.284091100871782	0.3321055108649	NOT_CHANGE
DUSP29	4.66667	6.41667	6.30338265750409	1.62131671569714	1.19791260851574	1.35345158250402	0.175911407954695	0.215400346170841	NOT_CHANGE
DUSP3	3547.5	1957.67	2264.23048009165	0.303923019325612	0.127489674959458	2.38390300565328	0.0171301166652396	0.0256370042675373	NOT_CHANGE
DUT	1436.17	612.5	766.516458629722	-0.0609209	0.156501824172212	-0.389267	0.697078967319992	0.726211806158441	NOT_CHANGE
DYL2	23.1667	26.1667	26.5621305641921	1.36177647267763	0.664340128442314	2.04981817953795	0.0403821768930967	0.0564776370916653	NOT_CHANGE
DYNC1LI1	7396.5	1828	2868.3817063096	-0.859341	0.119396100943141	-7.1974	6.13732528147385e-13	2.95288427734842e-12	NOT_CHANGE
DYNC1LI2	13534.2	4999.83	6621.84145978131	-0.278106	0.0987412598492085	-2.81652	0.0048547588574965	0.00799069810156804	NOT_CHANGE
DYNC2LI1	2773.5	1170.58	1474.65938589789	-0.075408	0.179425681692605	-0.420274	0.674285133070334	0.705400075595228	NOT_CHANGE
DYNLT1	686.167	93.6667	204.275915548704	-1.67609	0.448159592433162	-3.73994	0.000184067395193946	0.000375704809234326	DOWN
DYNLT2	120.667	36.8333	52.476387492576	-0.553704	0.265647676197563	-2.08435	0.0371279427948971	0.0522446582010442	NOT_CHANGE
DYNLT3	9504.83	2889.5	4155.91939311033	-0.557926	0.770652747678698	-0.723966	0.469086840424349	0.519084203935359	NOT_CHANGE
DYNLT4	10.1667	5.25	6.48060726443923	0.330210419987556	1.43377916202623	0.230307727112521	0.817852656622362	0.838866186060806	NOT_CHANGE
DYRK3	1508.33	521	706.477584956513	-0.38413	0.286787699123433	-1.33942	0.180433182932345	0.220107706991649	NOT_CHANGE
DYSF	4321.5	3731.42	3880.31541595594	0.91393093738676	0.322017830097503	2.83813768048196	0.00453776045289951	0.00749131625262913	NOT_CHANGE
DZIP1L	1.33333	1.66667	1.63428797406573	1.38791199602946	1.93842167852383	0.716001070049113	0.473990688187575	0.524024623966556	NOT_CHANGE
E2F1	150.333	68.4167	84.052057603009	0.0211240258104788	0.214177898612027	0.09862841099559	0.921433311283637	0.931579392890724	NOT_CHANGE
E2F2	11.8333	1	3.12627336151049	-2.41273	1.63281200134728	-1.47765	0.139500167299289	0.175297997639549	NOT_CHANGE
E2F3	369	141.25	184.737420946365	-0.216691	0.152246400208109	-1.42329	0.154651979788527	0.192103214578353	NOT_CHANGE
E2F6	3484	682.75	1199.15587906379	-1.18239	0.119646369879414	-9.88236	4.96514886943199e-23	4.52864323206968e-22	DOWN
E2F7	52.1667	38.9167	42.5067799203617	0.731075703160488	0.377142184503629	1.93846176110658	0.0525669117128363	0.0720734486376345	NOT_CHANGE
E2F8	178.833	66.8333	88.2607237306316	-0.247275	0.197027928721043	-1.25502	0.209470083039237	0.25179373499087	NOT_CHANGE
E4F1	1089.33	714.583	792.285612633783	0.556177713033255	0.0594267727145459	9.35904286279909	8.04622601957737e-21	6.51862634438996e-20	NOT_CHANGE
EAF1	2237.67	1405.17	1575.5091909575	0.495320762453733	0.0931263257058817	5.31880495337152	1.04451034587281e-07	3.1967819418963e-07	NOT_CHANGE
EAPP	1486.17	257.583	484.700069868888	-1.35594	0.115194094125626	-11.7709	5.51115715346324e-32	7.96875715444331e-31	DOWN
EBF2	390.333	293.75	312.682216212472	0.776633863367863	0.20330510671528	3.82004109938815	0.000133429438813944	0.000279810726465938	NOT_CHANGE
ECI1	2347.67	304.833	685.996127013326	-1.79414	0.178017615463615	-10.0785	6.87951386495231e-24	6.57972949340664e-23	DOWN
ECI2	3065	237.583	762.394745155129	-2.48937	0.745519493711201	-3.3391	0.000840493904646214	0.00155535133379106	DOWN
EDA	1563	2209.75	2112.81862513295	1.63256730064784	0.134775453435317	12.1132391621399	8.98735410395463e-34	1.45194527151572e-32	UP
EDA2R	382	323	340.539204528532	0.929996476958591	0.20707260275538	4.49116138293398	7.08358504326159e-06	1.77540809842257e-05	NOT_CHANGE
EDC3	2449	2245.5	2334.30510794096	1.04198892206486	0.319530936099004	3.2609954290686	0.00111021829978035	0.00201455619680169	UP
EDCH3	0	0.333333	0.24788793015631	2.12450582951997	3.22591568996405	0.658574505257341	0.510169038822731	0.557954144216999	NOT_CHANGE
EDEM1	2342.17	1395.75	1593.32106935947	0.407811226850542	0.128569336403027	3.17191671249024	0.00151436431232997	0.00269117193439543	NOT_CHANGE
EDN3	407.667	151.167	199.189785793739	-0.245373	0.26985599900921	-0.909275	0.363205021240243	0.413690130587057	NOT_CHANGE
EDNRA	3246.33	478	994.615476551127	-1.55499	0.216969077724747	-7.16686	7.67348686853279e-13	3.66636939798327e-12	DOWN
EEF1A1	91092.2	6461.67	22038.1375244517	-2.6284	0.142877190964933	-18.3962	1.40900866600935e-75	7.76222874104551e-74	DOWN
EEF1E1	6127.5	1522.08	2366.05988227035	-0.841637	0.464902311255509	-1.81035	0.0702412077291057	0.0940133171476296	NOT_CHANGE
EFCAB12	46.6667	50.5	50.2525968470405	1.25879342211644	0.288533229145415	4.36273293666996	1.28447706161822e-05	3.10222890506566e-05	UP
EFCAB2	230.5	21.1667	59.2202859999829	-2.25506	0.306590408893501	-7.3553	1.90498506718766e-13	9.62489644426698e-13	DOWN
EFCAB3	6.16667	0.333333	1.40247405079077	-2.90099	2.40533868998178	-1.20606	0.227793804660544	0.271098740521698	NOT_CHANGE
EFEMP1	4855.5	1529	2173.62389160808	-0.475744	0.214151167354125	-2.22153	0.0263148983041075	0.0380395630431195	NOT_CHANGE
EFHC1	540	204.583	270.96910180241	-0.225013	0.250311393800862	-0.898934	0.368687974231769	0.419475846766381	NOT_CHANGE
EFL1	1915.17	573.333	826.376273198167	-0.574244	0.100736647134906	-5.70045	1.19490766273578e-08	4.02860851530688e-08	NOT_CHANGE
EFNB1	2053.5	1600.25	1714.69747935455	0.782887743867155	0.182131249622693	4.29848115295426	1.71972521255804e-05	4.07132195787806e-05	NOT_CHANGE
EFNB2	1187.5	878.167	946.659992810357	0.726427098224756	0.128450119160889	5.65532444010331	1.55552156274717e-08	5.1809965472637e-08	NOT_CHANGE
EFR3A	15716.7	1598.92	4299.77212968166	-2.0998	0.799961825068706	-2.62487	0.00866808794754017	0.0136279955773398	DOWN
EGFL6	281.833	46.75	91.3403168071965	-1.43373	0.222242247307734	-6.45119	1.10976284409112e-10	4.49205254085084e-10	DOWN
EGFR	1511.5	1122.92	1214.93797240106	0.72744907942677	0.153303961437282	4.74514208639269	2.08360026664996e-06	5.52650643667533e-06	NOT_CHANGE
EGLN3	1108.33	517.333	632.435441523377	0.0458628774535833	0.184032045818728	0.249211365605088	0.803197288249028	0.825524974060428	NOT_CHANGE
EHHADH	1597.5	1249.67	1332.18959133954	0.804747874422825	0.12843246543959	6.26592249606349	3.70624650898633e-10	1.42981176596678e-09	NOT_CHANGE
EI24	4821.83	463.583	1101.6363682479	-3.08898	0.99131299900833	-3.11605	0.0018329281027416	0.00321682093596797	DOWN
EIF1	15860.7	1822.17	4411.99748843349	-1.99587	0.584050314073701	-3.41729	0.000632487985043923	0.00119327955808458	DOWN
EIF1AX	11879.2	1622.42	3467.90386387936	-1.73679	0.962538111135785	-1.80439	0.0711706905937328	0.0951417943413914	NOT_CHANGE
EIF1B	3223.67	400.25	925.270268107858	-1.85754	0.109135194044975	-17.0205	5.78293742628697e-65	2.46962808383062e-63	DOWN
EIF2A	2181.5	366.833	717.565097375402	-1.35895	0.392326213725599	-3.46383	0.000532542217147467	0.0010151470845209	DOWN
EIF2AK2	1693.17	596	804.296105237785	-0.336812	0.0616549282851955	-5.46285	4.68548767344508e-08	1.49032053077419e-07	NOT_CHANGE
EIF2B3	1691.33	60.25	361.021032735944	-3.6646	0.349356835420777	-10.4896	9.64702789056298e-26	1.01037027850022e-24	DOWN
EIF2D	1779.5	299.333	575.779077519785	-1.41898	0.168668158474175	-8.41285	4.0017090488105e-17	2.5814303454212e-16	DOWN
EIF2S1	5483	1145.08	1951.66467954259	-1.09263	0.0925109066727791	-11.8108	3.43185236633276e-32	5.01487392204964e-31	DOWN
EIF2S3	11412.8	1366.67	3223.31635531094	-1.90012	0.0886359307425919	-21.4373	5.99536027219062e-102	6.35162302682657e-100	DOWN
EIF3E	11660.8	76.5	2187.85463731745	-6.06953	0.184386159777011	-32.9175	1.23511015718563e-237	6.18565623266874e-235	DOWN
EIF3F	4880.67	682.167	1460.82658406888	-1.67082	0.0937847747904463	-17.8155	5.35540148823642e-71	2.61087670784906e-69	DOWN
EIF3I	3.66667	8	7.38871737870741	2.21895660425844	1.01393217221942	2.18846651191797	0.0286356380220989	0.041135262024444	UP
EIF3M	4960.17	56.8333	956.464161805009	-5.26675	0.381879582619364	-13.7916	2.86185632514277e-43	6.56915270633812e-42	DOWN
EIF4A2	86719.7	7275.67	21828.5718553075	-2.43778	0.284610384282335	-8.56531	1.07787241954135e-17	7.32182387084253e-17	DOWN
EIF4EBP2	1066.83	699.75	776.941499746503	0.545303133777863	0.125107100450041	4.35869052848538	1.30842982195121e-05	3.15592814760474e-05	NOT_CHANGE
EIF4ENIF1	2228.33	905.5	1167.6622940546	-0.125904	0.207549290703018	-0.606624	0.544100616023406	0.589585030226779	NOT_CHANGE
EIF4G2	79034.5	16089.2	27878.7357939508	-1.13131	0.263280126377112	-4.29696	1.73153928940866e-05	4.09753004525443e-05	DOWN
EIF4H	13463.2	6954.08	8227.30850856312	0.206453641811777	0.0491364466953827	4.20163963201632	2.64988722517791e-05	6.1234180887186e-05	NOT_CHANGE
EIF5	38909	4597.58	10906.7045899747	-1.90885	0.112039075317841	-17.0374	4.33782967833634e-65	1.86696122640273e-63	DOWN
EIF5A2	3648.83	958.417	1492.09244063013	-0.737187	0.482758639153466	-1.52703	0.126753737982873	0.160378121852928	NOT_CHANGE
EIF5B	6502.67	954.417	1989.70179290676	-1.61203	0.151966978043306	-10.6077	2.74303586580646e-26	2.93995809041397e-25	DOWN
ELAVL1	5900.33	3278.83	3810.72157973131	0.311887603600947	0.0998270598003732	3.12427917064408	0.0017824125734955	0.0031348093624157	NOT_CHANGE
ELAVL4	35133.7	8004.5	13239.8372923605	-0.944756	0.455422551210062	-2.07446	0.0380365553087687	0.0534140665806798	NOT_CHANGE
ELF2	1948.5	1200.75	1352.17514822221	0.46331198090506	0.066444303181719	6.97293761419914	3.10390292342126e-12	1.42257913520197e-11	NOT_CHANGE
ELF5	0	0.583333	0.493679174760865	2.85366311422107	3.21753271017918	0.886910366192409	0.375127160164901	0.426010209307037	NOT_CHANGE
ELFN2	4900.17	5318	5361.64615478951	1.28134729383211	0.456621619462982	2.80614679466789	0.00501378456754914	0.00823522336989512	UP
ELL2	955.667	555.083	638.251215369414	0.385805080590059	0.136736444488765	2.82152342071289	0.0047796147341703	0.00787407223999527	NOT_CHANGE
ELMOD1	15258.3	7135.33	8626.26596087354	0.0746341144101235	0.203875252966585	0.366077360170614	0.714307350676111	0.741775531550367	NOT_CHANGE
ELOVL5	19318.7	7384.25	9604.86541733171	-0.230022	0.64287433108089	-0.357803	0.720490734826831	0.746508079398347	NOT_CHANGE
ELOVL7	1744.33	668	873.003664559227	-0.222799	0.155150070870456	-1.43602	0.150995865966447	0.188155671931499	NOT_CHANGE
ELP2	748.5	146.833	259.466267130922	-1.18628	0.14347669028098	-8.26811	1.36097470219704e-16	8.53941871799944e-16	DOWN
ELP4	815.5	110.167	239.224072696545	-1.70971	0.188720119672221	-9.05952	1.31030779682588e-19	9.84786582907744e-19	DOWN
EMC2	5784.33	226.25	1252.08303119207	-3.54351	0.292547270038438	-12.1126	9.05802731926938e-34	1.45908399128231e-32	DOWN
EMC6	2226.67	1089.17	1308.51396704147	0.13326252451054	0.0908847551026911	1.46628028386022	0.142571944490682	0.178790995265006	NOT_CHANGE
EMCN	2848.83	1061.5	1412.66972674357	-0.238463	0.554625692860807	-0.429952	0.667230361566543	0.69855037283734	NOT_CHANGE
EME1	255.5	193.917	208.101399009835	0.757271827009524	0.131084481761392	5.77697540421266	7.6055398579863e-09	2.61378160184944e-08	NOT_CHANGE
EMX2	567	222.333	290.260315243864	-0.247266	0.434044456727088	-0.569679	0.568895112052121	0.610686510579722	NOT_CHANGE
EN2	100.167	270.333	242.38381318574	2.6407021091245	0.792344674579274	3.33276942957518	0.000859861695921567	0.00158852383730111	UP
ENDOD1	4969.5	6212	6026.55155731344	1.45903878066635	0.14390855960672	10.1386518262269	3.72200698038784e-24	3.60360921879729e-23	UP
ENDOG	953.167	449.417	544.036046771122	0.0857740100996169	0.167317823029011	0.512641203111666	0.608202325631597	0.646920623898525	NOT_CHANGE
ENDOU	20.8333	1.41667	5.09741562744075	-2.75862	0.844415383575951	-3.2669	0.00108731922054484	0.00197691141451535	DOWN
ENG	2523.5	280.583	711.719013765514	-2.0394	0.258446720681868	-7.891	2.99782037754884e-15	1.74208781222749e-14	DOWN
ENGASE	288.5	64.9167	106.999268025936	-1.01734	0.264244441662014	-3.85	0.000118117500032439	0.000248837211349411	DOWN
ENHO	6958.83	5242.42	5591.57064980084	0.739003239348061	0.150371333341923	4.91452208957723	8.89992908345701e-07	2.46380448848064e-06	NOT_CHANGE
ENKD1	1080.5	277.5	434.389555707689	-0.788802	0.414233287741512	-1.90425	0.0568780589257149	0.0774064295014238	NOT_CHANGE
ENO1	81794	11729.5	24782.5670278402	-1.6406	0.219820539226938	-7.46338	8.43322432688515e-14	4.37875898367675e-13	DOWN
ENO2	60352	15514.6	23885.1097936829	-0.834927	0.401103242503089	-2.08158	0.0373810881741182	0.0525570764471313	NOT_CHANGE
ENOPH1	8492.67	4750.42	5465.85167795631	0.325583957945643	0.113825854394748	2.86036911101514	0.00423148185870457	0.00701722864527498	NOT_CHANGE
ENOX1	2733.67	407.167	841.063220777463	-1.57979	0.1938834584578	-8.14817	3.69482955614542e-16	2.26416196049e-15	DOWN
ENOX2	2368.83	1035.92	1292.40444774004	-0.0380818	0.0682657707932796	-0.557846	0.576949434496857	0.618970678606268	NOT_CHANGE
ENPEP	35.8333	0.333333	6.89660135178159	-5.48268	1.5355617921184	-3.57047	0.0003563364067538	0.000696860938873512	DOWN
ENPP2	49519.8	1723.75	10549.2095357051	-3.63747	0.509643158296212	-7.13728	9.51951473403151e-13	4.52094885084307e-12	DOWN
ENPP3	100.5	12.5	29.832986743891	-1.83404	0.797530949989189	-2.29965	0.0214680590018546	0.031596990927389	DOWN
ENPP4	1161.67	947.5	997.205882242488	0.858656243372339	0.116579573136558	7.36540905297822	1.7660449359653e-13	8.95869387866741e-13	NOT_CHANGE
ENPP7	8.33333	18.1667	16.4181416661897	2.29069348530534	0.438544455787125	5.22340085498031	1.75666539374005e-07	5.23106467789942e-07	UP
ENSA	3064.17	2736.67	2830.68235358395	0.986148627183249	0.0915650095586193	10.7699287308207	4.77370573417608e-27	5.3127969473891e-26	NOT_CHANGE
ENTPD1	2293.17	994.583	1253.42482634267	-0.0347086	0.143892612300721	-0.241212	0.809390941613836	0.831270450661936	NOT_CHANGE
ENTPD2	2188.5	1365.75	1526.88367084192	0.464068351403623	0.174867771842833	2.65382435261264	0.00795852420539566	0.0125842450767866	NOT_CHANGE
ENTPD3	111.167	144.583	140.989690167757	1.51634010749976	0.348438573022244	4.35181470968474	1.35015344856308e-05	3.25087209271592e-05	UP
ENTPD4	1364.67	339.917	529.344789056023	-0.860396	0.392138611539571	-2.19411	0.0282272775582052	0.0405909872273956	NOT_CHANGE
ENTREP1	619.667	874.083	850.297913580465	1.68404373524436	0.408754783994331	4.11993645380239	3.78976905283142e-05	8.5987799473016e-05	UP
ENTREP3	1164.5	433.417	575.351940020886	-0.287972	0.148352215557047	-1.94113	0.0522420403936546	0.0716636953507578	NOT_CHANGE
EOGT	916.333	408.083	507.673246733107	-0.000432363	0.112168335007626	-0.00385459	0.996924491541124	0.99728654873798	NOT_CHANGE
EP300	3384.83	2174.83	2426.91888470516	0.509309762474373	0.152910856930344	3.3307625939627	0.000866084324397812	0.00159841157223033	NOT_CHANGE
EPAS1	22863.2	7426.92	10401.0669508148	-0.458479	0.290982333568103	-1.57562	0.115112671453171	0.147170041085059	NOT_CHANGE
EPB41	2760.33	259.833	730.627097898992	-2.26636	0.173413844394606	-13.0691	4.94606505259449e-39	9.8724175270808e-38	DOWN
EPB41L2	6466.33	1724.5	2622.73477045791	-0.733775	0.129327081384514	-5.67379	1.39668373804364e-08	4.67456300904156e-08	NOT_CHANGE
EPB41L3	31431.5	6571.5	11149.8743765488	-1.11996	0.262398078322051	-4.26817	1.97084058411612e-05	4.62803102212093e-05	DOWN
EPB42	44.8333	13.1667	19.3481153582373	-0.647163	0.595819203363494	-1.08617	0.27740258615635	0.325220439909626	NOT_CHANGE
EPDR1	14634.7	11743.2	12318.198974103	0.833874721147335	0.151290350868579	5.51175085760555	3.55281595860636e-08	1.14258395306261e-07	NOT_CHANGE
EPGN	55.8333	84.4167	80.9462860559332	1.74837302033118	0.284113421980929	6.15378537254935	7.56550540240127e-10	2.85663942850093e-09	UP
EPHA3	10441.8	1968.5	3616.02819546571	-1.216	0.390605276748737	-3.11312	0.00185118198140963	0.0032426586758619	DOWN
EPHB3	773.333	294.917	387.604911957206	-0.226746	0.235418650608623	-0.963163	0.33546587161219	0.386143227478386	NOT_CHANGE
EPHB6	796.5	519.917	579.501535678978	0.536074881638031	0.118630302557916	4.5188697160771	6.21706347220095e-06	1.56893278370843e-05	NOT_CHANGE
EPHX1L	290.5	62.8333	106.720644953513	-1.06229	0.282271156014125	-3.76338	0.000167634348307541	0.000345749765940188	DOWN
EPHX3	2832.83	777.5	1156.85128667922	-0.68772	0.198619356146386	-3.4625	0.00053517440290594	0.00101981175565853	NOT_CHANGE
EPN2	9456.5	5333.92	6154.6143264176	0.329153898681146	0.10906325166551	3.01800921625406	0.00254441166446437	0.00436807848536435	NOT_CHANGE
EPN3	8633.83	3183.42	4251.79	-0.324636	0.302443246029788	-1.07338	0.283100921601265	0.331266562680835	NOT_CHANGE
EPRS	11105.8	2105.5	3795.99686726703	-1.25142	0.123305722892784	-10.1489	3.35049342510596e-24	3.25535595747949e-23	DOWN
EPS15	29368	9023.92	12848.6871038278	-0.529918	0.0987798636220661	-5.36464	8.11125001470063e-08	2.52171988323847e-07	NOT_CHANGE
EPS8	4079	1119.5	1672.63581411308	-0.711532	0.447798665449231	-1.58895	0.112070555840557	0.143647438837977	NOT_CHANGE
EPSTI1	308	14.1667	68.3651670659317	-3.25061	0.300059019303499	-10.8332	2.39518105074662e-27	2.7318949086052e-26	DOWN
EPYC	9.83333	0.666667	2.27480242833267	-2.79903	1.3384294508408	-2.09128	0.0365027275870333	0.0514174191452228	NOT_CHANGE
ERAL1	1001.33	674.25	740.016985438804	0.581708059275791	0.122817058853609	4.73637835578813	2.17571232593991e-06	5.75696407473726e-06	NOT_CHANGE
ERAP1	2176.83	553.417	859.516285392891	-0.801178	0.11470291736899	-6.98481	2.85248429793062e-12	1.30952799977498e-11	NOT_CHANGE
ERBB2	1017.83	191.833	348.364951916364	-1.25531	0.179300355632978	-7.00114	2.53892837773463e-12	1.17143688718091e-11	DOWN
ERBB3	155	13.1667	41.0099771733461	-2.50673	0.771644647530574	-3.24855	0.00115994864327846	0.00209926316551282	DOWN
ERC2	1659.83	332.833	585.426480406447	-1.16232	0.226188395478346	-5.13874	2.76588343757633e-07	8.08342273613157e-07	DOWN
ERCC3	3507.17	851.667	1349.23416767276	-0.889642	0.122686070798149	-7.25137	4.12587976133798e-13	2.01860316209689e-12	NOT_CHANGE
ERCC4	1806.5	739.75	944.795062288146	-0.11548	0.0859785191517194	-1.34313	0.179231263131204	0.218835334350577	NOT_CHANGE
ERCC6	1563.17	887.583	1024.01298049437	0.349802882947317	0.103212303172779	3.38915877462537	0.000701074037300777	0.00131144885279796	NOT_CHANGE
ERCC6L2	835	366.583	457.744204132566	-0.0170044	0.135803156139943	-0.125213	0.900354577254359	0.912299276794579	NOT_CHANGE
ERCC8	691.333	253.5	336.592230844875	-0.276455	0.16723298370595	-1.65311	0.09830758691882	0.127579857794059	NOT_CHANGE
EREG	15.8333	0.5	3.55023296601899	-3.87408	2.54370675089893	-1.52301	0.127757330650933	0.161536638640347	NOT_CHANGE
ERI1	1601	376.167	602.724396374831	-0.934133	0.626391472829861	-1.49129	0.135884810429617	0.171067052252458	NOT_CHANGE
ERICH3	1538.5	1198.25	1289.05443162365	0.786150580454301	0.229364813202037	3.42751169841303	0.000609140057506081	0.00115238756071463	NOT_CHANGE
ERICH6	12.5	15.9167	15.8742700418482	1.57084468387204	0.834746263831637	1.88182295858574	0.0598600575079592	0.0811639322695907	NOT_CHANGE
ERLIN2	7852.17	3784.42	4527.51862729449	0.0921742831345645	0.758980945368357	0.121444792121664	0.903338740426626	0.914796529597479	NOT_CHANGE
ERMARD	906	99.0833	248.328067055363	-2.00734	0.190284052415862	-10.5492	5.12450061245612e-26	5.40821338582773e-25	DOWN
ERMN	11671.3	9403.92	9899.17729049171	0.840508805576741	0.216791079245054	3.87704516488271	0.000105732736608229	0.000224549593667977	NOT_CHANGE
ERNI	17.8333	92.4167	78.7607924974598	3.55409310972645	0.471499845318216	7.53784575969011	4.77798499781013e-14	2.52456693429573e-13	UP
ERO1A	558	81.5	170.677033601531	-1.59687	0.196572738439283	-8.12358	4.52643623779139e-16	2.76147699158281e-15	DOWN
ERO1B	3253.5	1833.75	2113.05045928667	0.334979196337902	0.0668092562534044	5.01396385954876	5.33200058867558e-07	1.50945484290924e-06	NOT_CHANGE
ERP44	3489.17	746.333	1260.83959379288	-1.05738	0.0603018407440146	-17.5348	7.7775655540598e-69	3.54104203614177e-67	DOWN
ERRFI1	1625.83	1038	1167.96980497028	0.543525207327369	0.395156098573669	1.37546961641044	0.168985899096764	0.208078524390718	NOT_CHANGE
ESCO1	1380.83	589.167	742.353925344712	-0.0585686	0.0922430484353352	-0.634938	0.525468799761197	0.572435755958955	NOT_CHANGE
ESPN	278	81	119.535172514255	-0.579137	0.340354169767847	-1.70157	0.0888359219421865	0.116147662285702	NOT_CHANGE
ESRP1	8.5	17.1667	16.2803523049618	2.13714431594756	0.948102843003914	2.25412710416136	0.0241881729914425	0.0352800225072429	UP
ETFA	5074.83	515.167	1368.36803950841	-2.15114	0.467711558172474	-4.59928	4.2395541018858e-06	1.08732325639147e-05	DOWN
ETFRF1	427.333	300.667	326.519799659942	0.664374842755036	0.119192607266652	5.57396014728268	2.4901272286966e-08	8.1028416437623e-08	NOT_CHANGE
ETNK1	11958.7	7533.5	8453.84472722854	0.484876518324498	0.110365096760258	4.39338642884334	1.11598501313808e-05	2.71793166992825e-05	NOT_CHANGE
ETS1	1273.83	568.25	711.407294869065	-0.010821	0.146676176237379	-0.0737746	0.941189767512607	0.949636342349258	NOT_CHANGE
ETS2	3357.17	1006.42	1448.80736442314	-0.580183	0.293529116330183	-1.97658	0.0480893946835596	0.066413756658744	NOT_CHANGE
ETV1	4130.83	969.25	1580.34422700588	-0.931161	0.457622669858052	-2.03478	0.0418731427758239	0.0584293676676834	NOT_CHANGE
ETV4	1330	990.25	1070.78277421497	0.71277799739761	0.190945727188546	3.73288267767201	0.000189300782038704	0.000386100706498046	NOT_CHANGE
ETV5	2044.33	1379.92	1529.94839374496	0.556615795082448	0.20851518108422	2.66942575685953	0.00759810688255459	0.0120489265446152	NOT_CHANGE
ETV6	1162.17	862.417	928.753811191578	0.722630290236228	0.128053869537903	5.64317418008471	1.66943299398235e-08	5.53031050141237e-08	NOT_CHANGE
EVA1B	129.667	129.167	132.163461556417	1.13969076841117	0.233005766155548	4.89125564236186	1.00194728606771e-06	2.75435508929493e-06	UP
EVC	2468.5	408.833	788.148184870204	-1.43502	0.281660018312533	-5.09487	3.48984672832162e-07	1.00394598570881e-06	DOWN
EVC2	2126.83	681	951.351999596874	-0.468267	0.206678277378108	-2.26568	0.0234709351212497	0.0342792634101179	NOT_CHANGE
EVX1	3.83333	7.66667	7.08376989329294	2.27630102664628	1.2122637110799	1.87772759824554	0.0604184392515621	0.0817801429574584	NOT_CHANGE
EVX2	3.16667	6.91667	6.24133240260784	2.27284036177997	1.68905528544521	1.34562816348601	0.178422464203637	0.218137895094948	NOT_CHANGE
EXO1	11.1667	1.75	3.54752570867885	-1.49802	1.75759500624065	-0.852312	0.394040976847469	0.445012657124376	NOT_CHANGE
EXOC1	6594.17	1185.25	2184.30274712254	-1.31881	0.141799275154955	-9.30055	1.39726298093415e-20	1.10915299163779e-19	DOWN
EXOC1L	41.6667	31.5833	33.4586730571285	0.793871930370363	0.602478235943612	1.31767735829824	0.187611677124846	0.228157335382069	NOT_CHANGE
EXOC3	5463.67	1415.42	2179.50230410983	-0.77859	0.231285384087082	-3.36636	0.000761667567614195	0.00141805563703501	NOT_CHANGE
EXOC3L4	50.8333	0.666667	10.7620301388894	-5.1323	1.91100781207649	-2.68565	0.00723884040683355	0.0115423362666414	DOWN
EXOC5	6124.83	1894.5	2671.48912930508	-0.542348	0.316821469759706	-1.71184	0.0869260242489025	0.114181084307869	NOT_CHANGE
EXOC8	3105.33	2386.25	2538.23655768639	0.772242228074379	0.0653367259869693	11.8194203399233	3.09814826683558e-32	4.53928159627585e-31	NOT_CHANGE
EXOSC6	543.5	698.083	675.317959477814	1.49373317251524	0.178062401755617	8.38881851411464	4.91052070308713e-17	3.15292057730851e-16	UP
EXOSC9	1535	381.333	605.650524385955	-0.809776	0.370850968204593	-2.18356	0.0289944333983319	0.0416289636672949	NOT_CHANGE
EXTL3	5039.33	4166.5	4397.87625687401	0.870647609164575	0.145129104785507	5.99912478238836	1.98383870198165e-09	7.25213497625543e-09	NOT_CHANGE
EYA4	59.8333	53	56.023277128508	1.07327042825796	0.680329103495938	1.57757535690132	0.114663197432133	0.14669752778765	NOT_CHANGE
EZH1	6502	3119.92	3787.40736137846	0.0896213916438983	0.296832224480252	0.301926085689731	0.762708409683606	0.7868465597279	NOT_CHANGE
EZH2	418.833	35.5833	105.766533126578	-2.3841	0.215420968366809	-11.0672	1.81037022579068e-28	2.20161800747921e-27	DOWN
F11R	250.333	53.5	92.5961286331635	-1.12066	0.596220742756729	-1.8796	0.0601621389673106	0.081513335851184	NOT_CHANGE
F2RL1	487.667	424.417	443.710952795894	0.971515745332334	0.182515799399225	5.32291313152179	1.02118518398887e-07	3.13061167423188e-07	NOT_CHANGE
F7	6.16667	5.91667	6.29661974211689	1.26546433280872	1.53051828128521	0.82682078893307	0.408338645121494	0.458901998362772	NOT_CHANGE
FAAP100	2576.17	1854.67	2009.0669983924	0.664907013650557	0.103740178931322	6.40934901501122	1.46142294898774e-10	5.85525747343524e-10	NOT_CHANGE
FAAP24	172.167	124.917	135.464911970009	0.724668569768993	0.262102072749479	2.76483341839742	0.00569518713316908	0.00926329669814835	NOT_CHANGE
FABP4	121	0	22.6936670824554	-8.21532	0.76707509333628	-10.7099	9.14294515820567e-27	9.99374699931647e-26	DOWN
FADD	411.167	226.75	264.832140903466	0.301721751954006	0.149977254853109	2.01178340175328	0.0442427743724085	0.061533310784549	NOT_CHANGE
faf	2.33333	3	2.92263099162904	1.52794691975151	0.529161511364905	2.88748687675784	0.0038833280503513	0.0064808404208983	UP
FAF1	5587.5	2277.75	2896.9007140363	-0.137798	0.34258717132059	-0.402228	0.687515955059662	0.717878202506383	NOT_CHANGE
FAH	89.8333	26.75	38.423103635476	-0.623251	0.391325190327721	-1.59267	0.111234936192035	0.14274281801571	NOT_CHANGE
FAM104A	2270.17	2480.92	2473.0717779694	1.29365687445837	0.0684882096230234	18.8887529923616	1.41140560398263e-79	8.73644210375315e-78	UP
FAM107B	1174	743.083	834.458644111759	0.52247395149368	0.197093427132187	2.6508948527404	0.0080278829387072	0.0126866342826558	NOT_CHANGE
FAM110D	1049.83	891.75	932.340617728057	0.911875086953396	0.0893978380602986	10.2001917131188	1.97881509987901e-24	1.93973174114474e-23	NOT_CHANGE
FAM114A1	600.167	220.667	295.749582766799	-0.265879	0.169486624351323	-1.56873	0.116710210510177	0.148866994605364	NOT_CHANGE
FAM120A	11838.5	4666.58	6055.67815345387	-0.177749	0.0373969253473044	-4.75303	2.00391397728644e-06	5.32647068958504e-06	NOT_CHANGE
FAM124B	53	61.0833	60.8134335885823	1.36112725954596	0.301260871894548	4.5181017069565	6.23965126118472e-06	1.57319170699618e-05	UP
FAM126A	6476.83	3387.08	4006.8262793654	0.229484315353958	0.111651999203179	2.05535339261013	0.0398448837238984	0.0557686647446536	NOT_CHANGE
FAM131B	546.333	302.333	354.325416238773	0.304912225099703	0.216407420199127	1.4089730602543	0.158843134192542	0.196423530026199	NOT_CHANGE
FAM133B	6462.33	1514.83	2386.82300377848	-0.979426	0.999912766516612	-0.979511	0.327327397548586	0.37779690420167	NOT_CHANGE
FAM134C	2792.5	1071.5	1385.71603249756	-0.243739	0.689299447720014	-0.353604	0.72363540828486	0.749202680744464	NOT_CHANGE
FAM135A	2979.33	1151.75	1506.10985831197	-0.211229	0.0884995597633685	-2.38679	0.016996409309109	0.0254576451560308	NOT_CHANGE
FAM13C	951.833	256.25	388.07108189209	-0.736544	0.116578889237146	-6.31798	2.64996539705798e-10	1.03243701360625e-09	NOT_CHANGE
FAM150B	33	23.5833	25.7891986739072	0.665675505420055	0.454074162065012	1.46600613078871	0.142646616648621	0.178843926062188	NOT_CHANGE
FAM155B	2927	3540.08	3469.78062630614	1.40597681633583	0.220276960989311	6.3827683568054	1.73914883585893e-10	6.91267744354028e-10	UP
FAM161A	124.333	100.5	107.145381418666	0.861333292754346	0.163267165866882	5.27560632403348	1.32317867027659e-07	4.01974745086431e-07	NOT_CHANGE
FAM163A	38.8333	101.833	91.3330909083777	2.53949475269152	0.329155049726052	7.71519305204364	1.20799245798663e-14	6.67485501609665e-14	UP
FAM163B	1046.33	903.833	935.114178631917	0.970253883428915	0.224387601054586	4.32400845175435	1.53219422241345e-05	3.65246991400938e-05	NOT_CHANGE
FAM167A	2884.67	2476.17	2577.96946346981	0.946581277726721	0.13481801098505	7.0211781853961	2.20005060771543e-12	1.02192907233594e-11	NOT_CHANGE
FAM169B	102.333	7.25	24.9695019670956	-2.65973	0.381823765935966	-6.96585	3.26436414269957e-12	1.48869056805728e-11	DOWN
FAM172A	1325.67	456.333	620.059343907466	-0.371783	0.0976665070268312	-3.80665	0.000140859920560848	0.000293714550697895	NOT_CHANGE
FAM174B	5365.5	5122.75	5218.65763056879	1.08030565361801	0.109130393580095	9.89921889015393	4.19538902402559e-23	3.87142347292412e-22	UP
FAM175A	759.5	432.167	499.047855147742	0.356869556963568	0.094350494646411	3.78238140988001	0.000155335103927359	0.000322191674524029	NOT_CHANGE
FAM184A	2047.83	538.083	821.726829949284	-0.763571	0.144210653872371	-5.29483	1.19127953790079e-07	3.62984456542889e-07	NOT_CHANGE
FAM185A	1519	539.833	727.552373987629	-0.319199	0.124998554960343	-2.55362	0.0106608329714849	0.0165251910072905	NOT_CHANGE
FAM187A	161.333	232.333	218.846698042433	1.67038967321918	0.269099500540467	6.20733100531337	5.38920110377935e-10	2.05318871927527e-09	UP
FAM189A1	987.5	507.5	601.420234075046	0.19558873298086	0.098816273634063	1.97931702732655	0.0477803236910073	0.0660365788293426	NOT_CHANGE
FAM193B	784	792.417	802.885218243319	1.16514182414706	0.119054862473985	9.78659585954881	1.28551103762122e-22	1.1385659656359e-21	UP
FAM206A	532.167	1650.83	1463.5386354663	2.80502476139446	0.278391734739098	10.0758191115956	7.06694694834028e-24	6.74728089053841e-23	UP
FAM20C	10557.5	3270.83	4648.73694499094	-0.540861	0.185055069771712	-2.9227	0.00347008781899848	0.00583182239013503	NOT_CHANGE
FAM214A	6164.17	2446.17	3161.10363012387	-0.160324	0.139046385166333	-1.15303	0.248898645187954	0.293929825582088	NOT_CHANGE
FAM219B	681.333	454.25	500.094729342426	0.566193304857462	0.142425347528656	3.9753689542063	7.02702296582141e-05	0.000152769808676836	NOT_CHANGE
FAM21C	9934	2045.42	3502.26199590969	-1.14024	0.300100976851246	-3.79952	0.00014497486177382	0.000301611221114794	DOWN
FAM237B	95.6667	147.75	141.254532535259	1.85238777883512	0.498521186752505	3.71576540387792	0.000202589486486174	0.000410771248086982	UP
FAM241A	471.833	317.333	352.918293918243	0.604099227105637	0.160792414505889	3.75701322081654	0.000171953415418304	0.000353730905727945	NOT_CHANGE
FAM3C	8620.33	2077.5	3311.40085658696	-0.877086	0.880943788777505	-0.99562	0.319434656043494	0.369716646832154	NOT_CHANGE
FAM43B	1053.67	1324.42	1289.31772931936	1.46124663968529	0.159762801095421	9.1463509006238	5.8889172621306e-20	4.55007646522826e-19	UP
FAM45A	3371.17	1770.92	2083.62301180782	0.238665721174351	0.0897884963418345	2.65808796113174	0.00785853794002987	0.0124440027340111	NOT_CHANGE
FAM46D	1567.67	1227.58	1308.49993798415	0.815122499608494	0.0984401384316703	8.28038757964862	1.22775025996505e-16	7.73875993380718e-16	NOT_CHANGE
FAM49B	6721	873.5	1969.00445139354	-1.75081	0.326875153474814	-5.35619	8.49928653290929e-08	2.63344035488174e-07	DOWN
FAM53B	1857	1717.42	1768.49877519101	1.03465094768001	0.175728100056807	5.88779453795687	3.91383252881144e-09	1.3928490569265e-08	UP
FAM63B	5702.17	2628.42	3222.37894666047	0.0460827416811906	0.0518667322189252	0.888483613864069	0.374280666265336	0.425136534114585	NOT_CHANGE
FAM65B	3836.83	1105.92	1603.01115237014	-0.600954	0.341067197207436	-1.76198	0.0780724778823782	0.103294390248592	NOT_CHANGE
FAM69A	983.167	425	529.876291514093	-0.0461215	0.157592133264655	-0.292664	0.769779312514915	0.793398359709012	NOT_CHANGE
FAM76A	674.5	434.083	485.530037769666	0.519730120486471	0.100113359535716	5.19141623951852	2.08700471832982e-07	6.17470944859235e-07	NOT_CHANGE
FAM78B	775.167	942.583	923.707629184297	1.42804345737491	0.149464721767808	9.55438474366783	1.2432039760543e-21	1.04243694126075e-20	UP
FAM81A	1178.17	388.417	538.28723003542	-0.428856	0.279894629587673	-1.53221	0.125471532867857	0.159048015317309	NOT_CHANGE
FAM81B	22	12	14.4179935688885	0.361536994440965	1.03040241501165	0.350869707964414	0.725686098024452	0.751184651262064	NOT_CHANGE
FAM91A1	3800.83	1379.42	1844.26882529144	-0.302808	0.0767708554304068	-3.94431	8.00311132323491e-05	0.000172830812542929	NOT_CHANGE
FAM98B	4470.67	2248.42	2672.38181820351	0.173730168027416	0.0883543638236916	1.96628848320485	0.0492652964043834	0.0679215641955397	NOT_CHANGE
FANCL	596.167	165.833	246.451520200844	-0.683343	0.187282590188605	-3.64873	0.000263543142309238	0.00052603593151507	NOT_CHANGE
FAP	1058.67	127.167	303.845262351791	-1.88047	0.323606415563423	-5.81099	6.2103668760616e-09	2.15310957333061e-08	DOWN
FAR1	5727.5	2928.08	3469.32171832158	0.193169100008854	0.355042581034414	0.544073050184734	0.586391204910446	0.627633407392976	NOT_CHANGE
FAR2	11784.7	4437.17	5814.74806759657	-0.238758	0.174321344356045	-1.36964	0.170798929327518	0.210029308407433	NOT_CHANGE
FARP1	4414.5	1161.17	1778.53100819671	-0.780469	0.108072014859758	-7.22175	5.13245860967238e-13	2.48241566994602e-12	NOT_CHANGE
FARSB	2436.33	134.417	561.796868010073	-3.02096	0.17645410291289	-17.1204	1.04565398323457e-65	4.57183158225337e-64	DOWN
FAS	254.5	77.8333	111.88457019353	-0.560094	0.197731845294728	-2.8326	0.00461717296127033	0.00761557061186774	NOT_CHANGE
FASTK	4841.67	1889.58	2459.20666948783	-0.213234	0.0992469377615133	-2.14852	0.0316721279135495	0.0451440498514216	NOT_CHANGE
FASTKD2	1579.33	359.333	587.413920383864	-0.95968	0.103164600187428	-9.30241	1.37292655765575e-20	1.09140727361119e-19	NOT_CHANGE
FAT1	4935.5	3350.67	3693.7309905348	0.60919329593623	0.174225081908259	3.49658780046958	0.000471249385948287	0.000905831426095294	NOT_CHANGE
FAT2	39.8333	18.1667	21.9715899772871	0.0196884975852218	0.406329957736016	0.0484544572960408	0.961354059591048	0.966970880826563	NOT_CHANGE
FAT4	388.333	267.083	295.043237284346	0.614936100690084	0.253997525471357	2.42103185670378	0.0154765209310916	0.0233397628823936	NOT_CHANGE
FAXDC2	759	289.083	380.821886813915	-0.213943	0.234142998042466	-0.913727	0.360860088923225	0.411674928531383	NOT_CHANGE
FBLIM1	30.3333	4.5	9.90135114263368	-1.66686	1.47655558060353	-1.12888	0.258947680166032	0.305208123670233	NOT_CHANGE
FBLN7	124	63.9167	75.9768262290047	0.201672915297537	0.228716490011509	0.881759401289295	0.377906930664124	0.428901788427824	NOT_CHANGE
FBP1	163.5	32.4167	56.9083220420052	-1.15154	0.28445011261221	-4.0483	5.15913172081483e-05	0.000114280887213385	DOWN
FBP2	71.3333	17.8333	28.2240118575132	-0.802142	0.432784000795902	-1.85345	0.0638184373519704	0.0859598463012236	NOT_CHANGE
FBRSL1	1316.33	762.583	885.995971450654	0.383653531294804	0.276330360963885	1.38838718248895	0.165019177266036	0.203603728456572	NOT_CHANGE
FBXL14	815.5	682.083	719.151922303411	0.899997912069034	0.151779512020046	5.92964030580205	3.035989979344e-09	1.08817623918062e-08	NOT_CHANGE
FBXL15	3331	3426.17	3438.08692609025	1.18791544128067	0.0766290329674407	15.5021588460527	3.35429355634528e-54	1.0934203078051e-52	UP
FBXL17	265.667	38.6667	81.567375822592	-1.62006	0.191310988086277	-8.46823	2.49156530037654e-17	1.6379514605936e-16	DOWN
FBXL18	2631.5	2831.42	2840.82380443152	1.25010553372782	0.315002720654725	3.96855471955767	7.23098544245168e-05	0.000156832672450655	UP
FBXL3	7548.17	2796.17	3686.25246640477	-0.283759	0.378968890709905	-0.748765	0.453999044329676	0.504555322818678	NOT_CHANGE
FBXL7	576.333	575.25	585.447801854867	1.16643636468836	0.119155728757569	9.78917570183776	1.2531329714283e-22	1.11167625436368e-21	UP
FBXL8	763	721.083	742.540142938036	1.09904530764204	0.0998929326080128	11.0022328802256	3.72785040855564e-28	4.44517919929286e-27	UP
FBXO11	4713.67	1534.75	2139.79327329543	-0.455423	0.0654881534051555	-6.95428	3.54367325374755e-12	1.61073398967783e-11	NOT_CHANGE
FBXO2	2529.67	3249.67	3128.3017694149	1.50193523779349	0.26144179782954	5.74481682065524	9.20205486916777e-09	3.14479654306732e-08	UP
FBXO25	2701.33	610	1002.87286813729	-0.995676	0.450587220862503	-2.20973	0.0271238611451992	0.0390961148741241	NOT_CHANGE
FBXO28	1616.5	699.083	877.218715790154	-0.0390515	0.296593909794783	-0.131667	0.895248080473691	0.907771337259261	NOT_CHANGE
FBXO3	3763.83	769.083	1323.59767440813	-1.12816	0.290060463704968	-3.88938	0.000100501067200478	0.000214347804571208	DOWN
FBXO30	3275.5	2382.08	2574.87086549331	0.705170809856262	0.0680185425785141	10.3673319527874	3.49136760085886e-25	3.55525769189122e-24	NOT_CHANGE
FBXO31	10466.3	7804.92	8370.39802147524	0.727943423566413	0.103027823995778	7.06550323334249	1.60034959900121e-12	7.46513627510388e-12	NOT_CHANGE
FBXO32	5006.67	2959.08	3392.55952471788	0.416907644073375	0.170234440655252	2.44902055347114	0.0143245273816265	0.0217273737184418	NOT_CHANGE
FBXO4	527.5	168.5	237.783531929553	-0.49201	0.118555736231548	-4.15003	3.32430967014135e-05	7.5990132667256e-05	NOT_CHANGE
FBXO41	1848.17	1269.58	1394.70322481881	0.577124976426293	0.263367212473747	2.19133190880328	0.0284277825861569	0.040847327664877	NOT_CHANGE
FBXO43	0.833333	3.16667	2.70787625597573	3.15293713594958	1.97802483187513	1.59398258562844	0.110939935388271	0.142463427518412	NOT_CHANGE
FBXO45	8072.5	6370	6771.27510888836	0.808037522731742	0.0914397927663796	8.83682583135555	9.84764817754376e-19	7.08233600653898e-18	NOT_CHANGE
FBXO46	5106.83	3932.33	4198.18066817317	0.771732044395544	0.0840816197797446	9.17836795267657	4.37674232869572e-20	3.41039228978568e-19	NOT_CHANGE
FBXO48	1370.5	487.083	653.254661872998	-0.329984	0.113280879840387	-2.91297	0.00358006173413721	0.0060038234682989	NOT_CHANGE
FBXO7	7993.17	3456.17	4323.26262930326	-0.0397052	0.102333170239547	-0.387999	0.698016491212241	0.726913582247304	NOT_CHANGE
FBXO9	10015.8	1355.58	2969.34868843021	-1.73375	0.0951206095104957	-18.2268	3.16042458143624e-74	1.67411336722425e-72	DOWN
FBXW11	10863.8	2792	4285.66844597586	-0.810731	0.594377134752547	-1.364	0.172567183861067	0.211942108724531	NOT_CHANGE
FBXW2	2252.33	748.083	1032.43726525491	-0.432316	0.0932438569829593	-4.6364	3.54528621154323e-06	9.15228760046469e-06	NOT_CHANGE
FBXW5	3193.83	2870.58	2955.69699191959	0.97919344118325	0.11850742614945	8.26271798316153	1.42392381542974e-16	8.92422787167513e-16	NOT_CHANGE
FCHSD2	3528.67	1276.17	1710.3388951159	-0.324263	0.511965243945909	-0.63337	0.526492322940638	0.5734373679478	NOT_CHANGE
FCRL4	80.5	146.917	137.263192890753	2.02012778024736	0.167167618895061	12.0844443056612	1.2763013410893e-33	2.04393723490144e-32	UP
FDXACB1	917	781.417	816.080638307514	0.93765412120738	0.0742886769267487	12.6217636387836	1.60193006615683e-36	2.95151596470166e-35	NOT_CHANGE
FECH	1507.83	1405.08	1441.8452831844	1.0528633527041	0.0852317961525864	12.3529410411486	4.69626401299029e-35	7.98509828628504e-34	UP
FEM1A	9778.67	8876.92	9145.96365976655	1.01068124437269	0.0881825643001596	11.4612367239911	2.06544198697843e-30	2.77524875762541e-29	UP
FEM1B	3408.67	1581.83	1957.82140108475	0.0681743577994024	0.807803115108789	0.0843947696218294	0.932742565689241	0.941975947641069	NOT_CHANGE
FEM1C	1077.67	618.833	711.046797020297	0.364138415204737	0.131360240621371	2.77205959339187	0.00557028378197958	0.00907353440417666	NOT_CHANGE
FEN1	854.667	952.5	952.240369668976	1.3089645270277	0.16879073090905	7.75495502613241	8.83747903358239e-15	4.93269219817684e-14	UP
FERD3L	5.83333	30.25	26.770056996605	3.57416767035987	1.04974493868404	3.40479628779202	0.000662134276726055	0.00124409881667252	UP
FERMT1	696.167	98.3333	210.019613517915	-1.66705	0.179451243636862	-9.28973	1.54676093639516e-20	1.22429683887945e-19	DOWN
FERMT2	3409.67	1225.08	1648.41540497841	-0.317778	0.131979497407551	-2.40778	0.0160498121839878	0.0241382515210453	NOT_CHANGE
FETUB	53.5	5.91667	15.0600996405045	-2.07413	0.875142013482459	-2.37005	0.0177857884621422	0.0265389785043178	DOWN
FEV	0	0.166667	0.135207152847686	1.64361248711626	3.22591568996405	0.509502617266039	0.610399964244787	0.646920623898525	NOT_CHANGE
FEZ2	6468.83	1443.08	2378.07061872024	-0.977449	0.429545025178398	-2.27555	0.0228732205374704	0.0335040074291211	NOT_CHANGE
FFAR2L	0	0.583333	0.480134312459844	2.81797015193234	3.21862534749949	0.875519778691108	0.381291153239504	0.432386365417133	NOT_CHANGE
FFAR2L7	0	0.25	0.219274686881163	1.88405915831812	3.22591568996405	0.58403856126169	0.559194368630017	0.601544244253352	NOT_CHANGE
FGB	611.667	21.5	124.753123688622	-3.56863	0.879166036915732	-4.0591	4.92613128944795e-05	0.000109648716256843	DOWN
FGD3	7084	1657.33	2676.42515970809	-0.918403	0.0980044993782493	-9.37102	7.18316171813983e-21	5.84520500815839e-20	NOT_CHANGE
FGD6	1168.83	717.25	811.890464853377	0.467342372006452	0.18771908395387	2.4895837022159	0.0127892799728085	0.0195765888775221	NOT_CHANGE
FGF1	2958	2120.17	2306.01167820979	0.673939120538821	0.382453681206561	1.76214572811193	0.0780446789145195	0.103294390248592	NOT_CHANGE
FGF10	52.8333	34.4167	38.7029970118486	0.530952711600934	0.377574440862728	1.40621995066125	0.159658821686998	0.197343605266697	NOT_CHANGE
FGF12	10436.5	1368.25	3079.74084448958	-1.78691	0.304770149756598	-5.86315	4.5417253516111e-09	1.60079110441622e-08	DOWN
FGF19	267.5	193.417	209.413107287358	0.725303643091156	0.293807246439939	2.46863769318033	0.0135628461309802	0.0206688020292033	NOT_CHANGE
FGF2	5138.17	3056.83	3477.20877723807	0.438170858790538	0.124273504593415	3.52585903346091	0.000422111586009017	0.000819384329571414	NOT_CHANGE
FGF22	114.333	28.9167	45.6902675757076	-0.84299	0.287221022308705	-2.93499	0.00333560519423174	0.005626408149119	NOT_CHANGE
FGF4	10.1667	37.4167	12.6274376241144	1.59189038124981	0.884656842249782	1.79944392585203	0.0719484864631292	0.0960882938000919	NOT_CHANGE
FGF5	89.6667	76.3333	79.6143470043586	0.919826012021691	0.303555091826987	3.03017816794175	0.00244409512141472	0.00421161089267241	NOT_CHANGE
FGF6	7.33333	4.83333	5.48379268871686	0.526809994503674	0.817148570426367	0.644693038169055	0.519126128746887	0.566422230791563	NOT_CHANGE
FGFBP2	107.167	19.1667	35.6548523058978	-1.27729	0.640583304321589	-1.99395	0.0461574384857741	0.064018461384222	NOT_CHANGE
FGFR2	17485.7	3057.17	5775.22383293594	-1.36318	0.133378981347408	-10.2204	1.60738453324305e-24	1.58126453457785e-23	DOWN
FGFR3	6206.5	399.333	1489.87001184258	-2.79362	0.324148801874805	-8.61831	6.79487555878124e-18	4.67912118166573e-17	DOWN
FGFRL1	1568	1163.58	1256.79214292818	0.726234684400623	0.0973203007360723	7.46231442882749	8.50157054132994e-14	4.41008965274827e-13	NOT_CHANGE
FGG	324.5	6.08333	61.8749117307121	-4.45129	1.23714287910878	-3.59804	0.00032062582283985	0.00063173378327065	DOWN
FGL2	4300.83	1663.17	2170.9890062927	-0.1705	0.193221050161463	-0.882408	0.377556432777448	0.428592290989277	NOT_CHANGE
FH	7246	495.917	1758.06464802145	-2.67968	0.279709003896284	-9.58025	9.68130066773369e-22	8.18010511940873e-21	DOWN
FHIP1A	123.667	110.917	116.257376257194	1.01931868294184	0.352100167083672	2.89496790468609	0.00379197301700633	0.00634375321915818	UP
FHIP1B	2492.83	1039.67	1325.04011730729	-0.107847	0.172548020654553	-0.625028	0.531952836713199	0.578448749337326	NOT_CHANGE
FHL1	621	238.667	312.016635796827	-0.174833	0.254190517586444	-0.687803	0.491576623041966	0.541835857610683	NOT_CHANGE
FHL5	324.167	39.0833	91.0516283943293	-1.86547	0.821686048636278	-2.2703	0.0231895091213465	0.03390419473182	DOWN
FIBCD1	921.333	911.417	915.645749548004	1.1272641508053	0.243430301778331	4.63074704574695	3.64348772438939e-06	9.39699151388631e-06	UP
FIBIN	345.667	218	245.854993320562	0.515710780412966	0.246572012773247	2.09152196395958	0.0364812996385187	0.051400378442097	NOT_CHANGE
FICD	1204	979.167	1020.65827971728	0.859524036357975	0.628064588719845	1.36852809694287	0.171146833412054	0.210363209564258	NOT_CHANGE
FIG4	1363.5	91.8333	327.82343484471	-2.73297	0.106862664031194	-25.5746	2.92154251720691e-144	6.70615738637203e-142	DOWN
FIGNL1	175	187.583	188.529919299118	1.27146070533673	0.161160172338599	7.88942259670323	3.03587855805712e-15	1.76234509761188e-14	UP
FILIP1	857	703.417	748.930028468907	0.891285096226542	0.31739217648028	2.80815080607986	0.00498268873645735	0.00818658880081824	NOT_CHANGE
FKBP6	37.6667	3.33333	9.46598148934225	-2.34375	0.845521053613813	-2.77196	0.00557202507885863	0.00907368789814727	DOWN
FKTN	2302.17	1360	1548.30411236501	0.402408168513134	0.0562686609777805	7.15155046380148	8.58031653135065e-13	4.08901070685214e-12	NOT_CHANGE
FLAD1	790	469.083	536.23512178059	0.394865235908747	0.143382249668455	2.75393388527381	0.00588836619740887	0.00952967373135295	NOT_CHANGE
FLCN	2945.83	1114.75	1465.93751797619	-0.242501	0.0815394894337564	-2.97404	0.00293911336951878	0.00499739986193795	NOT_CHANGE
FLRT2	2046.17	1053.17	1247.63274703257	0.207808510950668	0.111158438559501	1.86948029896473	0.0615560220632839	0.0832381260546468	NOT_CHANGE
FMN1	2462.83	731.417	1064.7991191077	-0.577779	0.182453168003008	-3.16673	0.00154165258173962	0.00273613533273311	NOT_CHANGE
FMN2	2156.67	701.083	981.91489785302	-0.467697	0.175284658379316	-2.66821	0.00762558532057096	0.0120890214477771	NOT_CHANGE
FMNL1	2061.5	331	662.599759719293	-1.48037	0.255852914906143	-5.78603	7.20688623636744e-09	2.48452667560377e-08	DOWN
FMNL2	8937.33	1178.75	2641.95121555395	-1.75183	0.248656319284769	-7.04518	1.85220391036456e-12	8.62535193761487e-12	DOWN
FMO3	39.5	91.1667	84.7977463932991	2.43129655012707	0.629046241676764	3.86505218383674	0.0001110654510383	0.000235032533797619	UP
FMR1NB	55.8333	21.1667	27.8250364998558	-0.250826	0.24552327293354	-1.0216	0.306972129170583	0.356323105689158	NOT_CHANGE
FNBP4	3478.33	2054.75	2356.55214588071	0.40745939116868	0.116107706391506	3.50932254052768	0.000449249740954156	0.000867174780279063	NOT_CHANGE
FNDC1	787.5	583.333	634.806226468201	0.760200410609449	0.327165439023512	2.3235963214159	0.0201471397818252	0.0297588613747579	NOT_CHANGE
FNDC11	11.8333	6.66667	7.63890333187305	0.334201593146639	0.711909336240476	0.469444037511188	0.638752277206589	0.673599979925555	NOT_CHANGE
FNDC4	6167	1854.17	2705.49011707253	-0.577543	0.58046692481914	-0.994963	0.319754191205085	0.369990724500906	NOT_CHANGE
FNTA	3927.5	125	823.063867489138	-3.79813	0.406782196413656	-9.33702	9.90864377982915e-21	8.00391768080334e-20	DOWN
FOCAD	2300.17	254.833	637.179717093992	-2.02094	0.0932227725606795	-21.6786	3.26882689976662e-104	3.75165987308631e-102	DOWN
FOLH1	4538.67	1039.75	1733.4541175648	-0.909799	0.704363382708738	-1.29166	0.196474532320158	0.237780799330349	NOT_CHANGE
FOS	1682.33	1241.25	1344.80304221042	0.69938998038453	0.283837924262954	2.46404698103908	0.0137378103150208	0.0208949743306045	NOT_CHANGE
FOSL2	390.333	230.333	265.527150719582	0.391869039983113	0.23256069320702	1.68501836909421	0.0919850275214422	0.120024992092758	NOT_CHANGE
FOXA1	68	123.5	114.937413843388	2.0010820400167	0.513005311438751	3.90070433073013	9.59132337427031e-05	0.000205198448422738	UP
FOXA2	44.6667	282.75	240.540917871941	3.8116526234352	0.865132640923068	4.40585922104187	1.05365380425478e-05	2.57866672929347e-05	UP
FOXF1	15.5	29.3333	27.4727297236004	2.06880198475728	0.388278389491459	5.32814094409648	9.9223115730498e-08	3.05203877475887e-07	UP
FOXI1	52.1667	51.0833	52.5097744192302	1.13139135714114	0.324803036927863	3.48331520493885	0.000495244894328283	0.000948975347079829	UP
FOXJ1	413	501.167	491.174669783152	1.47772447958086	0.296356848702504	4.98630109629849	6.15462048736349e-07	1.73431223861307e-06	UP
FOXJ3	3471	2526.92	2751.65940563777	0.710838786495112	0.260455057159776	2.72921860011744	0.0063484605133977	0.0102172564908875	NOT_CHANGE
FOXK2	3657.33	1632.08	2023.16029648535	0.00409831419973344	0.0774533991013143	0.0529132904079854	0.957800995017408	0.963925042300128	NOT_CHANGE
FOXL1	15.8333	21.0833	20.7348204662579	1.60707480705018	0.492920353668839	3.26031334492198	0.00111289190638914	0.00201874267774045	UP
FOXM1	319.167	4.83333	63.4583583363711	-4.9006	0.662274181176034	-7.39966	1.36537711818228e-13	6.98408778464825e-13	DOWN
FOXN2	916.333	360.25	468.104698511611	-0.174518	0.166830599209913	-1.04608	0.295525767615424	0.344196924692044	NOT_CHANGE
FOXN4	0	5	4.25597497329707	5.96187852903563	1.61508429590153	3.69137297920896	0.000223046778454876	0.000449602891514055	UP
FOXO4	1221.67	996.25	1051.05272329462	0.856211543759506	0.210883429833508	4.06011768888377	4.90479871072716e-05	0.000109218011711382	NOT_CHANGE
FOXP1	2295.17	789.75	1079.30787986763	-0.368985	0.0991188677344309	-3.72265	0.000197139151620325	0.000400604790216292	NOT_CHANGE
FOXP2	3156.5	657.5	1132.7096282492	-1.09671	0.232778226800214	-4.71138	2.4605080957423e-06	6.47941639552789e-06	DOWN
FOXRED2	1236.17	1090.92	1132.7779846576	0.978483394377254	0.0981527424866498	9.96898680146753	2.08343293180323e-23	1.94206971595669e-22	NOT_CHANGE
FPGS	843.333	707.083	742.009741331266	0.895109586948258	0.114812780851731	7.79625386919421	6.37720270921009e-15	3.61068959147363e-14	NOT_CHANGE
FRA10AC1	1661.17	82	372.332156451953	-3.15013	0.176133167156697	-17.8849	1.54596455897853e-71	7.67271959947094e-70	DOWN
FREM1	176.167	146.333	156.763925866855	0.950669753302494	0.383523736915696	2.47877683125377	0.0131833763230077	0.0201406600564196	NOT_CHANGE
FREM2	140.5	145.583	148.739800253638	1.23824208038201	0.361410626490909	3.42613633806133	0.000612232988298323	0.00115744390272322	UP
FRG1BP	2158.33	489.25	798.975317342707	-0.969257	0.128489633034721	-7.54347	4.57636552604007e-14	2.42415362336104e-13	NOT_CHANGE
FRMD3	4166.67	1566.33	2062.78	-0.249928	0.102091709476571	-2.44807	0.0143623990758671	0.0217728278780825	NOT_CHANGE
FRMD4A	3581.5	3168.08	3291.32989584752	0.9742993259848	0.145303013803816	6.70529330726939	2.01002218175184e-11	8.66448528894436e-11	NOT_CHANGE
FRMD6	271.333	78.75	116.397068350474	-0.633675	0.246466767108964	-2.57104	0.0101394497079407	0.0157702508303347	NOT_CHANGE
FRMPD1	424	713.5	669.706467749885	1.88469853214649	0.213008671368799	8.84798970875396	8.91098666962417e-19	6.41707523698818e-18	UP
FRMPD2	223	38.5	73.9429002392952	-1.35849	0.4408226924355	-3.08172	0.00205807012204056	0.00358454261850188	DOWN
FRMPD3	3004.5	5083.42	4746.08305266107	1.88808264011295	0.197214188054019	9.57376676974065	1.03080108617769e-21	8.69629890314376e-21	UP
FRRS1L	4235	1403.08	1955.60366953273	-0.425149	0.233189899397541	-1.82319	0.0682750356235619	0.0916042794082324	NOT_CHANGE
FRS3	1367.33	1311.5	1341.14767179553	1.07654188230422	0.174383333948024	6.17342183987084	6.68275940990508e-10	2.53049992022179e-09	UP
FRY	19259.2	4634	7377.94267640588	-0.892349	0.133535745407059	-6.68248	2.3493889849747e-11	1.00722053838332e-10	NOT_CHANGE
FRZB	1311.17	700.5	834.882111187437	0.277724543418603	0.349590998580071	0.794427043449725	0.426946865735152	0.477186099276719	NOT_CHANGE
FSD2	506.667	392.75	419.68791567074	0.807720270222791	0.081275242331559	9.93808504350845	2.84238536371318e-23	2.63171444852032e-22	NOT_CHANGE
FSHB	18.1667	849.25	725.062254328693	6.75870323563769	1.0026009909324	6.74116951485574	1.57116767583534e-11	6.82615356954013e-11	UP
FSTL4	2174.33	1379.08	1549.90349799987	0.498205329353404	0.388398371447933	1.28271734893253	0.199591119524823	0.241287574602206	NOT_CHANGE
FSTL5	8435.17	2311.33	3447.39115313232	-0.69652	0.114050275016183	-6.10713	1.0143658699037e-09	3.78600377865818e-09	NOT_CHANGE
FTH1	75945.2	17387.7	28390.342752971	-0.961196	0.0986023603086211	-9.74821	1.87757081073137e-22	1.6496870169568e-21	NOT_CHANGE
FUCA2	948.333	698.417	752.017841319326	0.719785419028257	0.130673147603796	5.50828867466072	3.62338873330375e-08	1.16392119718778e-07	NOT_CHANGE
FUNDC1	6241	2850.58	3493.23768037672	0.0224366711924067	0.429919053540201	0.0521881293877308	0.958378791421201	0.964330367477515	NOT_CHANGE
FURIN	2117.67	994.583	1218.3717586623	0.053350579233894	0.14668638019871	0.363705063562289	0.716078261784807	0.743054274660483	NOT_CHANGE
FUT10	383.667	203.333	238.564991611927	0.24686152867906	0.11583265196379	2.13119120121873	0.0330733935937228	0.0469954411420735	NOT_CHANGE
FUT11	724.333	452.667	508.736764553962	0.476144911150195	0.0832869242163672	5.71692274183689	1.08470402704335e-08	3.67505195878342e-08	NOT_CHANGE
FUT4	193.833	84.5	106.088259159212	-0.0379216	0.212236756615012	-0.178676	0.858192246510185	0.875028888770055	NOT_CHANGE
FUT9	5717.17	1765.67	2557.91498513532	-0.493891	0.774846133305631	-0.637406	0.523860746152531	0.571022724684269	NOT_CHANGE
FYN	6381.5	990.583	1998.5054134869	-1.51256	0.331741019877188	-4.55946	5.12862855116039e-06	1.30338008779956e-05	DOWN
FYTTD1	3814.83	1623.83	2055.57157637813	-0.0567158	0.673998215777172	-0.0841482	0.932938575977664	0.942001212437858	NOT_CHANGE
FZD2	443.5	355.583	373.407261137332	0.839090591760019	0.159394423544813	5.26424057441452	1.40770019459955e-07	4.24467453314117e-07	NOT_CHANGE
FZD3	2731.33	1687.83	1931.6717636099	0.482484725104076	0.315612989575063	1.52872264780257	0.126333215345946	0.159932631974332	NOT_CHANGE
FZD4	808.667	777.667	804.771638821167	1.11707359267121	0.320802239119106	3.48212529855963	0.000497450868115011	0.000952208767354272	UP
FZD6	2389	1496.75	1703.02126202901	0.564015826637628	0.329748006571486	1.71044499253206	0.0871836171027892	0.114464858584191	NOT_CHANGE
FZD7	787.667	879.333	877.360271913084	1.30740778816422	0.146421195883712	8.92908830769674	4.2953390010499e-19	3.14667853148722e-18	UP
FZD8	370.167	429.583	425.385029777127	1.36789791904169	0.238519772457209	5.73494559779982	9.75436503182094e-09	3.31299611345879e-08	UP
FZR1	4364.67	3040.17	3322.17857091078	0.620428518070865	0.0979661818431369	6.3330886883424	2.40301338979446e-10	9.38879486835295e-10	NOT_CHANGE
G3BP1	7467.17	2964.5	3827.64349069983	-0.165448	0.0608646579389241	-2.71829	0.00656207891924022	0.0105425759014565	NOT_CHANGE
G3BP2	17726.7	5432.08	7731.98549764561	-0.566547	0.971245015588614	-0.58332	0.559677825627059	0.601730121268436	NOT_CHANGE
G6PC2	425.833	161.75	212.332778245139	-0.226768	0.137400731385161	-1.65041	0.0988587112276292	0.128264870502357	NOT_CHANGE
G6PC3	2756.17	711.25	1101.88642647869	-0.824267	0.174605958259876	-4.72073	2.3500248708201e-06	6.19143329189285e-06	NOT_CHANGE
GAB3	721.333	651.833	672.663466580788	1.00005643043329	0.131163244100712	7.62451735080151	2.44949120140131e-14	1.32686794774039e-13	UP
GABARAPL1	41064	33234.6	34971.6886375701	0.844539947583421	0.0783171175885687	10.7835933393275	4.11490458614335e-27	4.59817634179791e-26	NOT_CHANGE
GABARAPL2	10905.2	564.667	2468.50771863536	-3.09529	0.208425113927604	-14.8508	6.87084694536519e-50	1.9612174001045e-48	DOWN
GABPA	4123	1683.5	2123.10668639478	-0.149801	0.423614952059166	-0.353626	0.723619418889142	0.749202680744464	NOT_CHANGE
GABRA1	32335.7	16451.3	19473.6744737561	0.202642547689656	0.23996146561299	0.84447953829586	0.398401492682651	0.449200536878576	NOT_CHANGE
GABRA2	6228.17	1306.5	2238.93712927213	-1.07614	0.285539623975379	-3.76879	0.000164040146992586	0.000338844083157914	DOWN
GABRB3	1516.17	377.917	592.853707302997	-0.848965	0.31202255768721	-2.72084	0.00651154280517988	0.0104674903162346	NOT_CHANGE
GABRE	13307	11134.4	11676.4967869931	0.903346888920651	0.0893059088824057	10.1151973058148	4.73062882852181e-24	4.55612486299417e-23	NOT_CHANGE
GABRR1	294	79.6667	119.762552355255	-0.747619	0.306392106894242	-2.44007	0.01468425326297	0.0222362702654486	NOT_CHANGE
GAD2	37934.2	16480.6	20513.8086606132	-0.090364	0.609761582769809	-0.148196	0.882188439825006	0.89617852019103	NOT_CHANGE
GADD45GIP1	2395.83	1742.75	1881.1743814633	0.683560236512093	0.135962484794564	5.02756504888049	4.96747007081272e-07	1.41060786701584e-06	NOT_CHANGE
GADL1	4024.33	2064.42	2454.35349483328	0.182833315189518	0.184209029471297	0.992531776071304	0.320938186611462	0.371282753053873	NOT_CHANGE
GAL3ST1	3097.33	2500.67	2601.14417444225	0.800077173955052	0.786584446761343	1.01715356469259	0.309080382052857	0.358573254177394	NOT_CHANGE
GALM	1913	1751.58	1809.66171289547	1.03447699547156	0.0827058148685787	12.507911289132	6.75778647882982e-36	1.20872226337252e-34	UP
GALNT1	13285.5	3089.25	4997.77025034462	-0.936047	0.0614996047524471	-15.2204	2.59025025414603e-52	8.01667901690477e-51	NOT_CHANGE
GALNT10	630.167	527.5	555.128669728282	0.901114024276388	0.175025779660963	5.14846456345977	2.62627388174973e-07	7.68764230316645e-07	NOT_CHANGE
GALNT12	1701.33	520.75	749.064814423319	-0.538181	0.180380400847068	-2.98359	0.00284887400555313	0.00485498798312007	NOT_CHANGE
GALNT15	534.167	360	397.799164597347	0.602125636981834	0.282074196538834	2.13463565391717	0.0327907827446738	0.0466299489262798	NOT_CHANGE
GALNT17	18927.2	7383.42	9583.98756979227	-0.211003	0.160965947851265	-1.31085	0.189907708336285	0.230593247790301	NOT_CHANGE
GALNT18	1486.5	174.25	420.415119522828	-1.92603	0.133287465709551	-14.4502	2.50079957050038e-47	6.40786271343563e-46	DOWN
GALNT2	4173.5	1101.67	1690.55507418884	-0.741877	0.597586343980544	-1.24146	0.21443728716718	0.257203356195079	NOT_CHANGE
GALNT9	2340.67	211.667	613.720011049178	-2.36032	0.314101180337731	-7.51452	5.71181844247423e-14	2.99680074281815e-13	DOWN
GALR1	247.833	204.917	215.28634164786	0.858280605242457	0.381095745874307	2.25213903470215	0.0243134872098356	0.0354440330878498	NOT_CHANGE
GALR3	27.3333	40.4167	38.3406122950185	1.71252419563215	0.619744800863191	2.76327319446152	0.00572248472860509	0.0092994596961314	UP
GANC	1703.17	941.25	1094.82593854473	0.303739389434523	0.0996100779451619	3.04928372410009	0.00229387730901112	0.00396267484958992	NOT_CHANGE
GAREM2	2374.5	1439.42	1628.70186355446	0.420357720593148	0.124956346444811	3.3640365819979	0.000768113611861069	0.00142812618553582	NOT_CHANGE
GARS1	7754.5	887.417	2166.09811740688	-1.97891	0.10694421002361	-18.5042	1.91115299400171e-76	1.07434100448525e-74	DOWN
GAS2L3	23.8333	17.75	19.4409447439157	0.736060280618029	0.497743201286817	1.47879524766002	0.139195046382771	0.174954485631459	NOT_CHANGE
GAS6	4524	841.25	1532.84381865732	-1.28851	0.206447722213581	-6.24132	4.33898312206388e-10	1.66690781167712e-09	DOWN
GATA2	794.833	892.167	879.464873889492	1.28816415680087	0.313721901431515	4.10607021990804	4.0244718608193e-05	9.10879847216661e-05	UP
GATA5	16	0.333333	3.2656000384803	-4.3305	1.47491602429488	-2.9361	0.00332367832622257	0.00560800731980402	DOWN
GATA6	121.667	6.66667	29.1563066843865	-3.08855	0.795824710171628	-3.88095	0.000104050258930071	0.00022131771291342	DOWN
GATM	180	42.6667	68.4955500847024	-0.920727	0.271191000527378	-3.39512	0.000685977410223002	0.00128451718318101	NOT_CHANGE
GATSL2	2475.5	654.583	999.203571539261	-0.765327	0.0946323010073975	-8.08738	6.0963484206644e-16	3.68658435229859e-15	NOT_CHANGE
GBA2	1741.5	448.583	694.503469671502	-0.8569	0.334935362959752	-2.55841	0.0105153407829414	0.0163088435735429	NOT_CHANGE
GBE1	2878.17	340.833	813.240436377824	-1.91591	0.24973584225642	-7.67176	1.696486610138e-14	9.31799076296134e-14	DOWN
GBGT1	650.333	556.917	584.357916133541	0.929985088880184	0.17277606385933	5.3826037479205	7.34160361786159e-08	2.29670041628617e-07	NOT_CHANGE
GBX2	5247	412.833	1368.01678652248	-2.4402	0.8455227425015	-2.88603	0.00390137396619104	0.00650701458666256	DOWN
GC	81.6667	0.25	14.5442908349983	-6.83099	1.91733969712099	-3.56274	0.000366997231872725	0.000716946010775476	DOWN
GCC1	694.667	840.667	823.546898017085	1.41262005777291	0.151824747920933	9.30428060719436	1.34902448688967e-20	1.07551026024243e-19	UP
GCH1	684	1533.25	1398.04351255573	2.34581451470225	0.660957406068449	3.5491160143825	0.000386526744645859	0.000753228099134786	UP
GCM1	6	23.5833	20.6109097189303	3.12528155517105	0.476889229374148	6.55347481693506	5.62134165730493e-11	2.34073856312115e-10	UP
GCNT1	35	42.9167	42.9308251769772	1.47114085566818	0.402217130318667	3.65757881695053	0.000254608979352686	0.000510051224455982	UP
GCNT2	149.667	241.5	225.310919482587	1.8390836781363	0.274976890028208	6.68813905760461	2.26026315108076e-11	9.70521410701785e-11	UP
GDAP1	7185.83	5016.67	5451.29182769369	0.629291156274413	0.105960569976123	5.93891818830549	2.86908987582288e-09	1.0317112353726e-08	NOT_CHANGE
GDAP1L1	2801.5	1783.67	1986.47510479896	0.483592418699834	0.12660962314034	3.81955499673037	0.000133692649639139	0.000280149413032339	NOT_CHANGE
GDAP2	1289.67	272.917	463.048416348188	-1.08087	0.221047933637887	-4.88974	1.00967842415167e-06	2.77284069723406e-06	DOWN
GDF3	16171	15458.3	15724.5499001896	1.08026153204621	0.118264969237297	9.13424777440799	6.58630535941041e-20	5.07467919230657e-19	UP
GDF6	4.66667	1.25	1.8791602994036	-0.786555	1.63538160842718	-0.480961	0.63054400347131	0.666091450646874	NOT_CHANGE
GDI1	36078	13225.3	17592.6589710973	-0.302259	0.0816682779622132	-3.70106	0.000214700142861689	0.000433889613728924	NOT_CHANGE
GDPD1	12672.8	8885.25	9639.19236447498	0.633009457397582	0.290584449276862	2.17840100863232	0.029376194868664	0.042144129565487	NOT_CHANGE
GDPD2	130.333	8.41667	31.1911043883579	-2.81132	0.609636517353567	-4.61147	3.99828418123485e-06	1.02831687929145e-05	DOWN
GDPD4	414.5	185.25	229.418362735795	-0.0205573	0.160347386008331	-0.128205	0.897986830021691	0.910213329639281	NOT_CHANGE
GDPD5	2991.17	1017.58	1389.15436534438	-0.398886	0.12035585741674	-3.31422	0.000918993012998189	0.00168983061034947	NOT_CHANGE
GEM	678.167	219.917	308.27379483915	-0.469148	0.223221805427137	-2.10171	0.0355783665151761	0.0503212377746098	NOT_CHANGE
GEMIN4	1641.5	1635.42	1655.68739063722	1.15627950622953	0.0616856363879157	18.7447122853392	2.13825225372514e-78	1.28039474627954e-76	UP
GEMIN5	2260.5	506.417	834.622971795249	-0.99792	0.138143633184319	-7.22379	5.05598930995105e-13	2.44757865628474e-12	NOT_CHANGE
GEMIN8	872.333	636.583	688.443832730358	0.719073444563954	0.116747418951766	6.15922348451263	7.31025026230816e-10	2.76404726802029e-09	NOT_CHANGE
GET4	3370.83	939.5	1380.02872517929	-0.715771	0.730338736745714	-0.980053	0.327059756671347	0.377571709870589	NOT_CHANGE
GFI1B	78.3333	79.1667	80.1686547086669	1.18174945011404	0.306627780388715	3.85401951713549	0.000116194326783499	0.00024516068412497	UP
GFM1	3770.17	527.917	1136.03166666304	-1.68862	0.101204098807212	-16.6853	1.67729776123003e-62	6.60016669044015e-61	DOWN
GFOD2	4676.67	3481.75	3720.49690518907	0.719451181933003	0.158087788431916	4.55095987532807	5.34017322485802e-06	1.35571494450428e-05	NOT_CHANGE
GFPT2	466.167	109.75	177.000226207439	-0.894932	0.238261153135847	-3.7561	0.000172582636737868	0.000354760352906311	NOT_CHANGE
GFRA2	2833.17	643.417	1050.45735878163	-1.04255	0.475183376968225	-2.194	0.0282351461238882	0.0405917066796712	DOWN
GFRAL	504.167	587	576.013977857644	1.36952217009065	0.36745414292763	3.72705600535405	0.000193729422305811	0.00039411203378239	UP
gga-let-7a-1	0.833333	1	0.982594459194312	1.43071451002339	0.880106849847961	1.62561456063039	0.104031675753025	0.134564569552339	NOT_CHANGE
gga-let-7a-3	0.333333	0	0.0624061023566591	0.200939132635428	3.22591568996405	0.0622890217684727	0.950332670860635	0.957808760294775	NOT_CHANGE
gga-let-7d	1	1.75	1.6371675919975	1.9686461606789	0.743864930106251	2.64651024803348	0.0081327040945169	0.0128412344100584	UP
gga-mir-12209	0.166667	1.91667	1.64376410575644	4.07299087605873	1.11543987441767	3.65146608927271	0.000260747532584144	0.000521022182446881	UP
gga-mir-12217	0	1.08333	0.902866476969949	3.72238894744808	1.17545270867946	3.16677048762764	0.00154141920567415	0.00273613533273311	UP
gga-mir-12218	0	0.416667	0.327997706878983	2.36498244223568	1.95893388049842	1.20728038132351	0.227324183466273	0.270715288957133	NOT_CHANGE
gga-mir-12224	10.1667	14.3333	13.7119201754279	1.63975218084114	0.34683160941389	4.72780489532703	2.26960107733882e-06	5.98813809150362e-06	UP
gga-mir-12225	0	1.83333	1.50485621305057	4.47016093863628	1.01544354230572	4.40217575118561	1.07170685535348e-05	2.61587641388672e-05	UP
gga-mir-12230	1	1	1.01873670241272	1.16228678125263	0.817771059115143	1.42128627358159	0.15523355234516	0.192218844654863	NOT_CHANGE
gga-mir-12232	0.666667	0	0.118537159284156	-0.63953	3.20230607643526	-0.199709	0.841707984698543	0.859812588115015	NOT_CHANGE
gga-mir-12234	0	0.833333	0.67762925152844	3.3285553440867	1.14295805299591	2.91222878684123	0.00358859685316128	0.00601630555814532	UP
gga-mir-12235	0.5	1.91667	1.6928244147965	3.09842644721672	0.967512177601696	3.20246764738116	0.00136255604329671	0.00243790881536913	UP
gga-mir-12242	0.333333	0.416667	0.405292549831587	1.40319681594556	1.47432901738841	0.951752830878378	0.341222349089187	0.391786978143462	NOT_CHANGE
gga-mir-12243	1	1	1.01873670241272	1.16228678125263	0.817771059115143	1.42128627358159	0.15523355234516	0.192218844654863	NOT_CHANGE
gga-mir-12246	0	0.5	0.447559546024463	2.65908249007239	2.44858843767029	1.08596546857927	0.277494270018838	0.325258709262506	NOT_CHANGE
gga-mir-12248	0	0.0833333	0.0721306806365794	1.40316581591441	3.22591568996405	0.434966673270388	0.663586618014666	0.694867644676449	NOT_CHANGE
gga-mir-12250	0	0.5	0.420333988093331	2.61376409847259	1.6361787432636	1.5974807821174	0.110158578148785	0.141625112490468	NOT_CHANGE
gga-mir-12251	0.666667	1.58333	1.40178753685902	2.34837079795339	1.03427020934658	2.27055829002076	0.0231737308576483	0.0338901203330991	UP
gga-mir-12254	0	0.916667	0.760713457667041	3.47654508120169	1.09885391674113	3.16379186371932	0.00155728120418901	0.0027613417306184	UP
gga-mir-12255	0.166667	1.66667	1.39835262086523	3.84923191172211	1.10495716756461	3.48360282616751	0.000494713042440342	0.000948286064997858	UP
gga-mir-12256	0	0.583333	0.474898229101776	2.80843927288366	1.42830839101029	1.9662695329383	0.0492674842122666	0.0679215641955397	NOT_CHANGE
gga-mir-12259	0	0.75	0.608673682553204	3.17413174488651	1.20636422061082	2.63115540949925	0.0085095113498814	0.0134016289383924	UP
gga-mir-12260	1	1	1.01873670241272	1.16228678125263	0.817771059115143	1.42128627358159	0.15523355234516	0.192218844654863	NOT_CHANGE
gga-mir-12268	0.5	0.833333	0.788275136654823	1.84785595032728	1.55750326995287	1.18642187530251	0.235455737087199	0.279191918986952	NOT_CHANGE
gga-mir-12269	0	0.833333	0.693109881243198	3.34024989647826	1.1463293995555	2.91386568099314	0.00356983467009282	0.00599214478901321	UP
gga-mir-12276	0.166667	0.416667	0.371277274110303	1.88408682282093	1.98244911498788	0.950383446705739	0.341917451887816	0.392503280360487	NOT_CHANGE
gga-mir-12277	0.833333	1	0.990237712975928	1.42071857472083	0.868042369787978	1.63669265944685	0.101694703531859	0.131758260055741	NOT_CHANGE
gga-mir-12279	1	1	1.01873670241272	1.16228678125263	0.817771059115143	1.42128627358159	0.15523355234516	0.192218844654863	NOT_CHANGE
gga-mir-12280	0	0.166667	0.123943965078155	1.64361248711626	3.22591568996405	0.509502617266039	0.610399964244787	0.646920623898525	NOT_CHANGE
gga-mir-12281	0.333333	0.916667	0.802716666516362	2.49623461120212	1.50859162884129	1.65467881663867	0.0979896662693921	0.127227214583568	NOT_CHANGE
gga-mir-12285	2.33333	2.83333	2.75475005459313	1.43989378024993	0.609562794876383	2.36217464771932	0.0181680809095306	0.0270581123899984	UP
gga-mir-12287	0	0.833333	0.67662315482194	3.32100516310321	1.31096919118144	2.53324424818125	0.0113012175588732	0.0174393298408495	UP
gga-mir-12294	0	0.166667	0.140254244725456	1.64361248711626	3.22591568996405	0.509502617266039	0.610399964244787	0.646920623898525	NOT_CHANGE
gga-mir-124a-2	0	1	0.83284413830362	3.60384636518544	1.06366004440084	3.38815619159173	0.000703641823944786	0.0013153589440488	UP
gga-mir-125b-2	1	1	1.01873670241272	1.16228678125263	0.817771059115143	1.42128627358159	0.15523355234516	0.192218844654863	NOT_CHANGE
gga-mir-126	1.33333	3.16667	2.8852518007648	2.41668954730346	0.65863459216988	3.66924175564731	0.00024327094394068	0.00048804793524006	UP
gga-mir-130b	0.5	0.75	0.732151703192635	1.76345174810379	1.10832929873355	1.59109007595381	0.111589305610429	0.143163829671135	NOT_CHANGE
gga-mir-1329	0.833333	2.41667	2.14761777421619	2.71180327064152	0.847334445980292	3.20039304846648	0.00137240292955765	0.00245393305385689	UP
gga-mir-132c	0	0.25	0.218831453472002	1.88405915831812	3.22591568996405	0.58403856126169	0.559194368630017	0.601544244253352	NOT_CHANGE
gga-mir-133c	0	0.166667	0.136770968143032	1.64361248711626	3.22591568996405	0.509502617266039	0.610399964244787	0.646920623898525	NOT_CHANGE
gga-mir-135a-3	0	0.0833333	0.0723101968173513	1.40316581591441	3.22591568996405	0.434966673270388	0.663586618014666	0.694867644676449	NOT_CHANGE
gga-mir-137	0.666667	1.25	1.18673705520271	2.08718887977611	0.994226415860323	2.09930941934391	0.0357896336325228	0.0505810907341119	NOT_CHANGE
gga-mir-138-2	0.333333	2	1.71699270198376	3.63903751399376	1.07052262344986	3.39930930396093	0.000675562709250174	0.00126673756475807	UP
gga-mir-140	0	0.166667	0.122958894623614	1.64361248711626	3.22591568996405	0.509502617266039	0.610399964244787	0.646920623898525	NOT_CHANGE
gga-mir-142	1.16667	1.75	1.69638382677002	1.83682779908528	1.02139182752956	1.79835764255919	0.0721203505663618	0.0962711439956596	NOT_CHANGE
gga-mir-144	0.166667	0.166667	0.155800448480415	1.1627224810777	3.22591568996405	0.360431763512907	0.718524276753323	0.744890899630045	NOT_CHANGE
gga-mir-145	1.83333	3.08333	2.91237613788148	1.85692699724621	0.834777682740531	2.22445692504621	0.0261177175455855	0.0378140620127806	UP
gga-mir-1451	0	0.0833333	0.0730915622937211	1.40316581591441	3.22591568996405	0.434966673270388	0.663586618014666	0.694867644676449	NOT_CHANGE
gga-mir-1454	1.16667	2.25	2.11779514837548	2.13098641174652	0.802427402643234	2.65567502396721	0.00791498484771627	0.0125195387378705	UP
gga-mir-1463	0.166667	0.416667	0.36697541362987	1.88407838016468	2.4854875768205	0.758031702807721	0.448432003984015	0.499201082138178	NOT_CHANGE
gga-mir-146c	2	2.5	2.46971066499217	1.51261666608359	0.714194692954328	2.11793322045914	0.0341807236689473	0.0484813611463004	UP
gga-mir-153	3.16667	2.16667	2.41077253786106	0.687026799717734	0.721370313197243	0.952391285236993	0.340898577519725	0.391578453618883	NOT_CHANGE
gga-mir-1552	0	0.166667	0.144338182200028	1.64361248711626	3.22591568996405	0.509502617266039	0.610399964244787	0.646920623898525	NOT_CHANGE
gga-mir-1553	0.5	0	0.101721338759608	-0.373506	3.2186592926411	-0.116044	0.907617752946515	0.918792025171325	NOT_CHANGE
gga-mir-1560	0	0.166667	0.123943965078155	1.64361248711626	3.22591568996405	0.509502617266039	0.610399964244787	0.646920623898525	NOT_CHANGE
gga-mir-1561	0.666667	0.0833333	0.20323202810332	-0.579051	3.19236993759235	-0.181386	0.856064750976209	0.873021235306911	NOT_CHANGE
gga-mir-1563	0	0.5	0.449224591419279	2.65915241217819	2.45016863393302	1.08529363054889	0.277791626049264	0.325537985089427	NOT_CHANGE
gga-mir-1571	6.33333	7.75	7.63247310349012	1.45589009525063	0.654025999368471	2.22604314913541	0.0260112913354821	0.0376896906804763	UP
gga-mir-1574	0	0.0833333	0.0701271223627279	1.40316581591441	3.22591568996405	0.434966673270388	0.663586618014666	0.694867644676449	NOT_CHANGE
gga-mir-1576	0.5	1.08333	1.01107902979411	2.28222256193952	1.44833184003372	1.57575943499688	0.115081254256549	0.147164027321107	NOT_CHANGE
gga-mir-1577	0.166667	0.583333	0.517973574035197	2.34571764569641	1.46718839837299	1.59878421087411	0.109868558523037	0.141326376693104	NOT_CHANGE
gga-mir-1582	0	0.166667	0.121973824169073	1.64361248711626	3.22591568996405	0.509502617266039	0.610399964244787	0.646920623898525	NOT_CHANGE
gga-mir-1584	0.166667	0.166667	0.17678775352696	1.1627224810777	3.22591568996405	0.360431763512907	0.718524276753323	0.744890899630045	NOT_CHANGE
gga-mir-1586	0	0.25	0.20829925731271	1.88405915831812	3.22591568996405	0.58403856126169	0.559194368630017	0.601544244253352	NOT_CHANGE
gga-mir-1591	0	0.166667	0.140254244725456	1.64361248711626	3.22591568996405	0.509502617266039	0.610399964244787	0.646920623898525	NOT_CHANGE
gga-mir-1592	0.333333	0.833333	0.779946597379126	2.40217548540641	1.25450251300945	1.91484310353734	0.0555125156185416	0.0757726582117309	NOT_CHANGE
gga-mir-15a	0	0.166667	0.142596543908816	1.64361248711626	3.22591568996405	0.509502617266039	0.610399964244787	0.646920623898525	NOT_CHANGE
gga-mir-16-1	0	0.166667	0.15521488677518	1.64361248711626	3.22591568996405	0.509502617266039	0.610399964244787	0.646920623898525	NOT_CHANGE
gga-mir-1604	0	0.166667	0.140254244725456	1.64361248711626	3.22591568996405	0.509502617266039	0.610399964244787	0.646920623898525	NOT_CHANGE
gga-mir-1613	0	0.166667	0.136770968143032	1.64361248711626	3.22591568996405	0.509502617266039	0.610399964244787	0.646920623898525	NOT_CHANGE
gga-mir-1614	0	0.666667	0.567157857116404	3.05153152764556	2.45111195111574	1.24495803884295	0.213147174881327	0.255823047150595	NOT_CHANGE
gga-mir-1615	1.66667	2.5	2.36956296900256	1.74619097736009	0.694539145765977	2.51417214998629	0.0119312177987755	0.0183600778920264	UP
gga-mir-1617	0	0.0833333	0.060946667780273	1.40316581591441	3.22591568996405	0.434966673270388	0.663586618014666	0.694867644676449	NOT_CHANGE
gga-mir-1622	0	0.25	0.202122115576708	1.88405915831812	3.22591568996405	0.58403856126169	0.559194368630017	0.601544244253352	NOT_CHANGE
gga-mir-1623	0	0.333333	0.270127089665597	2.12450582951997	3.22591568996405	0.658574505257341	0.510169038822731	0.557954144216999	NOT_CHANGE
gga-mir-1627	31.6667	60	55.0176598047144	2.06358304408436	0.200697195122523	10.2820721675984	8.48826957138466e-25	8.39531006620432e-24	UP
gga-mir-1631	0.833333	1.83333	1.68195584574598	2.26941125365335	0.953236931285299	2.38074205810867	0.0172778054698351	0.0258369789178397	UP
gga-mir-1640	2.66667	3.16667	3.18998062208195	1.41742058830532	0.574201904268059	2.46850555139159	0.0135678547549826	0.0206707167713494	UP
gga-mir-1642	0	0.0833333	0.0609869120845363	1.40316581591441	3.22591568996405	0.434966673270388	0.663586618014666	0.694867644676449	NOT_CHANGE
gga-mir-1643	1.16667	1	1.06000903510749	0.910169969167767	1.31881642826448	0.690141516030039	0.490105197454101	0.540538444999928	NOT_CHANGE
gga-mir-1652	0.833333	1.08333	1.07083042043462	1.54160533282684	0.859701585635217	1.79318656448421	0.072943097674679	0.097204529533093	NOT_CHANGE
gga-mir-1655	0.5	0	0.100139114717617	-0.373506	3.2186592926411	-0.116044	0.907617752946515	0.918792025171325	NOT_CHANGE
gga-mir-1656	0.166667	0.25	0.228110645297766	1.40316915227955	3.22591568996405	0.434967707508558	0.663585867296138	0.694867644676449	NOT_CHANGE
gga-mir-1657	0	0.333333	0.286437369312898	2.12450582951997	3.22591568996405	0.658574505257341	0.510169038822731	0.557954144216999	NOT_CHANGE
gga-mir-1660	0	0.0833333	0.0742110598372997	1.40316581591441	3.22591568996405	0.434966673270388	0.663586618014666	0.694867644676449	NOT_CHANGE
gga-mir-1661	1.83333	3.33333	3.09136900047064	2.04631040363564	0.664006204723148	3.08176397913154	0.00205777927219055	0.00358454261850188	UP
gga-mir-1669	0	0.166667	0.141990739022417	1.64361248711626	3.22591568996405	0.509502617266039	0.610399964244787	0.646920623898525	NOT_CHANGE
gga-mir-1670	0	0.166667	0.138512606434244	1.64361248711626	3.22591568996405	0.509502617266039	0.610399964244787	0.646920623898525	NOT_CHANGE
gga-mir-1673	0.5	1.33333	1.20683137451689	2.54334906351001	1.29976718119448	1.95677279770418	0.0503741866167231	0.0693258541272865	NOT_CHANGE
gga-mir-1674	1.33333	2.41667	2.2292263228542	2.00741753859715	0.967135610164334	2.0756319150073	0.0379280073467213	0.0532752148070086	NOT_CHANGE
gga-mir-1676	0	0.25	0.219274686881163	1.88405915831812	3.22591568996405	0.58403856126169	0.559194368630017	0.601544244253352	NOT_CHANGE
gga-mir-1679	0	0.583333	0.492342562795082	2.84823468715361	2.46431756300381	1.15579044272275	0.247766883218403	0.292656037660846	NOT_CHANGE
gga-mir-1688	0	0.5	0.388214522855496	2.57439018448423	2.45576817765009	1.04830342208752	0.294498833486292	0.343218547424579	NOT_CHANGE
gga-mir-1689	0.166667	1.66667	1.46104933290333	3.89066797832229	1.18200036287938	3.29159626384932	0.000996205157120604	0.0018208673558651	UP
gga-mir-1696	0	0.25	0.182840003340819	1.88405915831812	3.22591568996405	0.58403856126169	0.559194368630017	0.601544244253352	NOT_CHANGE
gga-mir-1697	1.33333	3.08333	2.78843576715331	2.33257129413871	0.715626962681555	3.25947933179912	0.00111616912800475	0.00202335496090101	UP
gga-mir-1698-1	1	23.5833	19.7633711170163	5.72399947926759	0.623504683149948	9.18036324979938	4.29639644419643e-20	3.35252804689492e-19	UP
gga-mir-1702	1	3.25	2.88005131345538	2.86608129308437	0.733575444014102	3.90700277179572	9.34480820553284e-05	0.000200313417915488	UP
gga-mir-1703	0.166667	1	0.832918873665203	3.0900744197717	1.48604303507353	2.07939766671617	0.0375808147947127	0.0528144665061409	NOT_CHANGE
gga-mir-1704	1.16667	3.91667	3.41588182144182	2.90385898777498	0.725337960621827	4.00345652016548	6.24236781302056e-05	0.00013679078871094	UP
gga-mir-1709	0	0.416667	0.357626271340921	2.36495250072182	3.22591568996405	0.733110449252992	0.463491067477545	0.513757000147645	NOT_CHANGE
gga-mir-1711	0	0.0833333	0.0701271223627279	1.40316581591441	3.22591568996405	0.434966673270388	0.663586618014666	0.694867644676449	NOT_CHANGE
gga-mir-1715	12.1667	33.3333	29.8024529306858	2.59900094571476	0.291360070965384	8.92023720718937	4.65290546833097e-19	3.40409777224905e-18	UP
gga-mir-1716	0.333333	0.333333	0.346016875753626	1.16272581744284	3.22591568996405	0.360432797751077	0.718523503448507	0.744890899630045	NOT_CHANGE
gga-mir-1722	0.333333	1.25	1.15689692617527	3.02823244691312	1.43934011937082	2.10390331385806	0.0353868818640457	0.0501147383519352	NOT_CHANGE
gga-mir-1734	0	0.0833333	0.0619719825390775	1.40316581591441	3.22591568996405	0.434966673270388	0.663586618014666	0.694867644676449	NOT_CHANGE
gga-mir-1735	0.666667	3	2.59562493291733	3.30162468897508	0.905919684260433	3.64450044119577	0.000267911676031513	0.000534368364684145	UP
gga-mir-1748	0	0.833333	0.702268250140551	3.3559350187226	1.69945400085046	1.97471365335171	0.0483006526234384	0.0666887958151684	NOT_CHANGE
gga-mir-1754	3.33333	7.33333	6.64157145963196	2.29566634396239	0.460681443847278	4.98319690237715	6.25422491870677e-07	1.75705672553726e-06	UP
gga-mir-1755	5.33333	9.75	9.09159733773732	2.04452133220959	0.482397799128717	4.23824763691357	2.2527121389545e-05	5.2452202762047e-05	UP
gga-mir-1756a	0	1.91667	1.69198870732122	4.61888481482745	1.51174758778065	3.05532805354649	0.00224814470324402	0.003890992513406	UP
gga-mir-1756b	0	0.25	0.189496911984389	1.88405915831812	3.22591568996405	0.58403856126169	0.559194368630017	0.601544244253352	NOT_CHANGE
gga-mir-1764	0	0.333333	0.292524865061321	2.12450582951997	3.22591568996405	0.658574505257341	0.510169038822731	0.557954144216999	NOT_CHANGE
gga-mir-1766	0	0.166667	0.135207152847686	1.64361248711626	3.22591568996405	0.509502617266039	0.610399964244787	0.646920623898525	NOT_CHANGE
gga-mir-1767	0	0.416667	0.352405867488053	2.36498276376271	1.94084489668021	1.21853259258789	0.223021646994455	0.26633996386136	NOT_CHANGE
gga-mir-1770	0	0.166667	0.121893335560546	1.64361248711626	3.22591568996405	0.509502617266039	0.610399964244787	0.646920623898525	NOT_CHANGE
gga-mir-1774	1.16667	9.16667	7.90834932443632	4.13903396970688	0.605661416199192	6.83390729375043	8.26324362820957e-12	3.65053802307992e-11	UP
gga-mir-1778	1	1	1.01873670241272	1.16228678125263	0.817771059115143	1.42128627358159	0.15523355234516	0.192218844654863	NOT_CHANGE
gga-mir-1780	1.66667	3.5	3.21025896099137	2.22325861724539	0.680915248554917	3.26510328849844	0.00109424166668176	0.00198884108932689	UP
gga-mir-1785	0	0.166667	0.14015013303763	1.64361248711626	3.22591568996405	0.509502617266039	0.610399964244787	0.646920623898525	NOT_CHANGE
gga-mir-1786	0.666667	1.75	1.60430079757595	2.56529614113519	1.27758358945712	2.00792821879096	0.0446509200185344	0.0620226723101629	NOT_CHANGE
gga-mir-1787	1	1	1.01873670241272	1.16228678125263	0.817771059115143	1.42128627358159	0.15523355234516	0.192218844654863	NOT_CHANGE
gga-mir-1791	0	0.0833333	0.0730915622937211	1.40316581591441	3.22591568996405	0.434966673270388	0.663586618014666	0.694867644676449	NOT_CHANGE
gga-mir-1794	1.33333	2.5	2.37324537367835	2.07879223963412	0.793679246097097	2.6191843239653	0.00881403077953894	0.0138404746652108	UP
gga-mir-1797	1	2	1.85158084071634	2.16324483348718	0.724332880833555	2.98653407946597	0.00282159387232305	0.00481392401444029	UP
gga-mir-1804	1	4.75	4.09888264311005	3.38688603396848	0.698666573255639	4.84764287231648	1.24937050455406e-06	3.40394763085477e-06	UP
gga-mir-1809	0	0.0833333	0.0742110598372997	1.40316581591441	3.22591568996405	0.434966673270388	0.663586618014666	0.694867644676449	NOT_CHANGE
gga-mir-1812	1.16667	1.16667	1.22211327704368	1.12237139286567	1.69706864967294	0.661358863167949	0.508382200519676	0.557954144216999	NOT_CHANGE
gga-mir-1813-1	0	0.0833333	0.0701271223627279	1.40316581591441	3.22591568996405	0.434966673270388	0.663586618014666	0.694867644676449	NOT_CHANGE
gga-mir-1815	0	0.166667	0.121893335560546	1.64361248711626	3.22591568996405	0.509502617266039	0.610399964244787	0.646920623898525	NOT_CHANGE
gga-mir-181a-1	9.66667	1	2.55297484746438	-2.06773	0.614033377994901	-3.36745	0.000758671972594369	0.00141365608045509	DOWN
gga-mir-184	0	0.25	0.210329311244271	1.88405915831812	3.22591568996405	0.58403856126169	0.559194368630017	0.601544244253352	NOT_CHANGE
gga-mir-190b	0	0.0833333	0.0683854840715159	1.40316581591441	3.22591568996405	0.434966673270388	0.663586618014666	0.694867644676449	NOT_CHANGE
gga-mir-191	0.166667	0.5	0.447418814023494	2.13567885842132	1.6741864243103	1.27565175980992	0.20207864842367	0.243973542442691	NOT_CHANGE
gga-mir-1b	0	0.25	0.208535617109146	1.88405915831812	3.22591568996405	0.58403856126169	0.559194368630017	0.601544244253352	NOT_CHANGE
gga-mir-204-1	1	0	0.17181617557912	-1.17655	3.17590350601153	-0.370462	0.711038211702367	0.739077265711008	NOT_CHANGE
gga-mir-211	0	0.25	0.205334275210414	1.88405915831812	3.22591568996405	0.58403856126169	0.559194368630017	0.601544244253352	NOT_CHANGE
gga-mir-2128	1.16667	1.58333	1.55942085746459	1.57505529206644	0.813231031159221	1.93678700359143	0.0527713852393538	0.0723178013143284	NOT_CHANGE
gga-mir-2129	15.3333	36.1667	32.7709932818138	2.40229660516526	0.222321969337992	10.8054845516103	3.2424055761328e-27	3.66784647205659e-26	UP
gga-mir-2131	0	0.166667	0.136770968143032	1.64361248711626	3.22591568996405	0.509502617266039	0.610399964244787	0.646920623898525	NOT_CHANGE
gga-mir-214	0	0.0833333	0.0619719825390775	1.40316581591441	3.22591568996405	0.434966673270388	0.663586618014666	0.694867644676449	NOT_CHANGE
gga-mir-216b	0	0.0833333	0.0721306806365794	1.40316581591441	3.22591568996405	0.434966673270388	0.663586618014666	0.694867644676449	NOT_CHANGE
gga-mir-218-2	0	0.0833333	0.0619719825390775	1.40316581591441	3.22591568996405	0.434966673270388	0.663586618014666	0.694867644676449	NOT_CHANGE
gga-mir-2184b	0	1.66667	1.39039052762696	4.34392536675492	1.17882742803371	3.68495444155097	0.000228743552711038	0.000460244058394853	UP
gga-mir-2188	2.16667	2.08333	2.10258004691847	1.15177648286018	1.03010301389796	1.11811776814612	0.263516698719756	0.309996475175557	NOT_CHANGE
gga-mir-219b	42.6667	12.4167	18.0526171745401	-0.632908	0.35199409455933	-1.79806	0.0721669334520432	0.0963099894349095	NOT_CHANGE
gga-mir-22	8.83333	1.41667	2.82102269121547	-1.47759	0.824617763592565	-1.79185	0.0731577387726261	0.0974198653368135	NOT_CHANGE
gga-mir-221	0.333333	0.583333	0.540450715005103	1.85577284188248	1.25917972958889	1.47379504154531	0.140536783772402	0.176560351608247	NOT_CHANGE
gga-mir-223	0	1.08333	0.915641659376625	3.73059289052603	1.14071715636633	3.27039255060347	0.00107398334365927	0.00195589231081617	UP
gga-mir-23b	3.83333	5.66667	5.40634757795594	1.73787593726257	0.459819671781777	3.77947278881826	0.000157160766280908	0.000325488218587038	UP
gga-mir-27b	5.16667	4.66667	4.81318320033815	1.00996236329324	0.591055873187663	1.70874262334345	0.0874986350415475	0.114796375433171	NOT_CHANGE
gga-mir-2984	0	0.25	0.200860441021467	1.88405915831812	3.22591568996405	0.58403856126169	0.559194368630017	0.601544244253352	NOT_CHANGE
gga-mir-29c	9.5	15.25	14.1584620151401	1.83778255050698	0.286612914016651	6.41207168494932	1.43555301717973e-10	5.75998657803577e-10	UP
gga-mir-302a	0	0.166667	0.148422119674599	1.64361248711626	3.22591568996405	0.509502617266039	0.610399964244787	0.646920623898525	NOT_CHANGE
gga-mir-302d	0	0.333333	0.291640804331048	2.12450582951997	3.22591568996405	0.658574505257341	0.510169038822731	0.557954144216999	NOT_CHANGE
gga-mir-3064	664.5	2	123.574059593321	-7.20251	0.346298950756823	-20.7985	4.46367572060099e-96	4.03121140078538e-94	DOWN
gga-mir-30c-1	0	0.5	0.388048032394251	2.55644371645544	3.2247909137334	0.79274712216793	0.4279251698622	0.478182507255752	NOT_CHANGE
gga-mir-30e	0	0.0833333	0.060946667780273	1.40316581591441	3.22591568996405	0.434966673270388	0.663586618014666	0.694867644676449	NOT_CHANGE
gga-mir-33-1	0	0.5	0.448442683771606	2.65571818661582	2.44948605135932	1.08419404353907	0.278278772112648	0.326039505650484	NOT_CHANGE
gga-mir-338	0	0.5	0.416917200498323	2.5956823108473	3.22405096020209	0.805099653475884	0.420762175761146	0.471038168312976	NOT_CHANGE
gga-mir-3523	1	2.25	2.07580335231067	2.33674671565096	0.716556179891383	3.26107956532476	0.00110988891759573	0.00201455619680169	UP
gga-mir-3531	1	1.66667	1.52413723733293	1.85711835626097	0.896275607867641	2.07203938159079	0.0382617686891601	0.0536892724678	NOT_CHANGE
gga-mir-3540	1	5.41667	4.51347	3.56209515418132	0.774853359204556	4.59712165129938	4.28367532461054e-06	1.09812784380081e-05	UP
gga-mir-365b	0.166667	0.75	0.651289355202688	2.70401737426483	1.16807587721887	2.31493298252419	0.0206165999982348	0.0304006556183821	UP
gga-mir-367	0	0.166667	0.131073790143001	1.64361248711626	3.22591568996405	0.509502617266039	0.610399964244787	0.646920623898525	NOT_CHANGE
gga-mir-375	0	0.0833333	0.0721306806365794	1.40316581591441	3.22591568996405	0.434966673270388	0.663586618014666	0.694867644676449	NOT_CHANGE
gga-mir-425	0.166667	0.5	0.446817573570196	2.13110228379154	1.46287806175414	1.45678736971155	0.145175083403153	0.181724502264933	NOT_CHANGE
gga-mir-455	0	0.333333	0.275231518733363	2.12450582951997	3.22591568996405	0.658574505257341	0.510169038822731	0.557954144216999	NOT_CHANGE
gga-mir-4732	1.66667	1.16667	1.25797041594427	0.625818522160753	0.825897044644237	0.757743990269793	0.448604258564463	0.499201082138178	NOT_CHANGE
gga-mir-6516	0.166667	0.666667	0.571361368084626	2.52114475870598	1.23166695401209	2.04693708026629	0.0406642627515485	0.0568577217000712	NOT_CHANGE
gga-mir-6546	0.333333	0.666667	0.630076879957128	2.08677232459741	3.21177937536733	0.649724679285837	0.515870079485031	0.563003149652254	NOT_CHANGE
gga-mir-6556	0	0.0833333	0.060946667780273	1.40316581591441	3.22591568996405	0.434966673270388	0.663586618014666	0.694867644676449	NOT_CHANGE
gga-mir-6566	0.5	0.916667	0.851262407686488	2.03845618693952	1.04199389963882	1.9563033791715	0.0504294263661163	0.0693672184396841	NOT_CHANGE
gga-mir-6575	2	7.41667	6.52520271801148	3.05853084257554	0.506252274541388	6.04151526103512	1.52673563645797e-09	5.6448232357362e-09	UP
gga-mir-6576	0	0.333333	0.283900989436306	2.12450582951997	3.22591568996405	0.658574505257341	0.510169038822731	0.557954144216999	NOT_CHANGE
gga-mir-6579-2	0.666667	0.5	0.555384692958852	0.730131829942733	1.23997274094123	0.588828936181701	0.555976032716366	0.601034529873324	NOT_CHANGE
gga-mir-6585	1	2.33333	2.17300710877876	2.40999970779514	0.940497054976489	2.56247448627618	0.0103929223381405	0.0161371502708049	UP
gga-mir-6590	0	1.33333	1.10237847903695	4.01554965346093	1.02573584626935	3.91479898851704	9.04795550793263e-05	0.000194101195066982	UP
gga-mir-6597	0.333333	4.25	3.59113454068188	4.72798014585754	0.903040589377516	5.23562307328471	1.64429212753289e-07	4.90438837605776e-07	UP
gga-mir-6600	0	0.25	0.216392041909738	1.88405915831812	3.22591568996405	0.58403856126169	0.559194368630017	0.601544244253352	NOT_CHANGE
gga-mir-6607	3.5	7.41667	6.77449234332833	2.27189870474046	0.547013763108369	4.15327521528991	3.27750156906232e-05	7.49512500787228e-05	UP
gga-mir-6614	0	0.333333	0.26321313934907	2.12450582951997	3.22591568996405	0.658574505257341	0.510169038822731	0.557954144216999	NOT_CHANGE
gga-mir-6617	0.166667	0	0.0286702556767851	0.681829138673994	3.22591568996405	0.211359875521605	0.83260646414256	0.851462597171221	NOT_CHANGE
gga-mir-6618	1.16667	1.83333	1.70472452961988	1.81792661615709	0.976333261251663	1.86199394029299	0.0626039443841805	0.0845306690226594	NOT_CHANGE
gga-mir-6619	1	1	1.01873670241272	1.16228678125263	0.817771059115143	1.42128627358159	0.15523355234516	0.192218844654863	NOT_CHANGE
gga-mir-6620	1	1.33333	1.26060738496964	1.56374405192146	0.806939551644071	1.93787012761422	0.052639069298423	0.0721544246740514	NOT_CHANGE
gga-mir-6625	1.33333	1.08333	1.15138913752819	0.861951732935026	0.750372124739609	1.14869903147607	0.250680105363763	0.295906728187051	NOT_CHANGE
gga-mir-6626	0.833333	0.25	0.371961574488966	-0.309464	1.26284722847148	-0.245052	0.806415840042105	0.828523846100701	NOT_CHANGE
gga-mir-6635-1	0.5	2.25	1.97818340328402	3.31988709297341	1.06592799372221	3.11455099455675	0.00184225109049577	0.00323009588082151	UP
gga-mir-6637-1	0.666667	1.41667	1.28631027486765	2.25824103241842	1.01594731573486	2.22279344356059	0.0262297314026734	0.037926401652842	UP
gga-mir-6640	1.33333	1.66667	1.61548219820126	1.47806196078824	0.708535067990082	2.08608158941391	0.036971233081621	0.052050734231191	NOT_CHANGE
gga-mir-6643	1	0.583333	0.660854694380896	0.376813182449411	0.961284386888889	0.39198928807003	0.695066128621149	0.724388820010199	NOT_CHANGE
gga-mir-6646-1	1	2.58333	2.39970478613894	2.50811484522734	1.04033102176638	2.41088152977386	0.0159140167868276	0.0239536389285883	UP
gga-mir-6649	1	1.25	1.21672637530442	1.47862464961139	0.948527662956294	1.55886296979777	0.119028816401562	0.151508722171028	NOT_CHANGE
gga-mir-6650	1	1.25	1.21922129138604	1.48205158646635	0.790112100904197	1.87574849792872	0.0606898229940987	0.082127299158558	NOT_CHANGE
gga-mir-6653	0.666667	2.5	2.23345073271791	3.08767999613954	1.08710791583741	2.8402699963426	0.00450753650177585	0.00744811595329429	UP
gga-mir-6657	0	0.166667	0.121893335560546	1.64361248711626	3.22591568996405	0.509502617266039	0.610399964244787	0.646920623898525	NOT_CHANGE
gga-mir-6660	1	1.16667	1.16244643418746	1.38838264234154	0.866242047075195	1.60276523984181	0.108986493815437	0.140380312001226	NOT_CHANGE
gga-mir-6664	0.333333	1.33333	1.15852275000384	3.04463366305701	1.15469998039338	2.63673137157218	0.00837090920004693	0.0132022155118977	UP
gga-mir-6669	11.8333	11.5	11.6082101035816	1.11994759513359	0.268216709155262	4.17553253360249	2.97289760416188e-05	6.83543109404332e-05	UP
gga-mir-6670	0	0.25	0.210225199556445	1.88405915831812	3.22591568996405	0.58403856126169	0.559194368630017	0.601544244253352	NOT_CHANGE
gga-mir-6671	0	0.416667	0.356542174947368	2.36495250072182	3.22591568996405	0.733110449252992	0.463491067477545	0.513757000147645	NOT_CHANGE
gga-mir-6673	1.33333	3	2.72015460714264	2.32697992035175	0.715463187596024	3.25241041145731	0.00114430662702543	0.00207367934482997	UP
gga-mir-6677	1	1	1.01873670241272	1.16228678125263	0.817771059115143	1.42128627358159	0.15523355234516	0.192218844654863	NOT_CHANGE
gga-mir-6681	1	16.8333	14.0449442270968	5.23126327945645	0.624756263835211	8.37328664356741	5.60330869928801e-17	3.59355385615572e-16	UP
gga-mir-6685	0	0.666667	0.581230968577032	3.08627019613174	3.21075184547403	0.961229750745837	0.33643666064961	0.386962701759108	NOT_CHANGE
gga-mir-6686	1.16667	2	1.81908319777996	1.92856984527698	1.22988102399593	1.56809464301756	0.116859046555438	0.148987847135828	NOT_CHANGE
gga-mir-6689	1.5	0.333333	0.563652983614981	-0.943369	2.00433419581956	-0.470664	0.637880398301753	0.672809326870449	NOT_CHANGE
gga-mir-6701	0.666667	1.08333	1.00228476345177	1.89827567695494	1.20966231229977	1.56926082399475	0.116587176726628	0.14881342831024	NOT_CHANGE
gga-mir-6708	0	0.166667	0.123943965078155	1.64361248711626	3.22591568996405	0.509502617266039	0.610399964244787	0.646920623898525	NOT_CHANGE
gga-mir-6710	1	0.916667	0.941874636299674	1.03278739987372	0.866169382102124	1.19236193429884	0.233119359311988	0.276838661446377	NOT_CHANGE
gga-mir-6711	0.5	0.583333	0.577950208693661	1.42050960425709	1.56025143039987	0.910436341592094	0.362592439350825	0.413237571411657	NOT_CHANGE
gga-mir-7-1	9.33333	13.3333	12.6999817457155	1.68346615630052	0.290680044742778	5.79147480794636	6.97710255359365e-09	2.40832443406939e-08	UP
gga-mir-7451	0.166667	0.416667	0.365200038151258	1.88408676222051	1.98651381929241	0.948438789563326	0.342906120162339	0.393474237861764	NOT_CHANGE
gga-mir-7452	1	10.9167	9.28803	4.6172588404856	0.736537256575631	6.26887343343978	3.63669568839158e-10	1.40396331796421e-09	UP
gga-mir-7458-1	0.666667	1.16667	1.09064510951726	1.95346083481165	0.928552355556116	2.10377026467367	0.035398491818808	0.0501182964353157	NOT_CHANGE
gga-mir-7461	0	0.166667	0.138512606434244	1.64361248711626	3.22591568996405	0.509502617266039	0.610399964244787	0.646920623898525	NOT_CHANGE
gga-mir-7462	0	0.166667	0.16200765387576	1.64361248711626	3.22591568996405	0.509502617266039	0.610399964244787	0.646920623898525	NOT_CHANGE
gga-mir-7464	0.833333	2	1.81967547280466	2.44801192974578	0.871550014576577	2.80880258023413	0.00497261293943096	0.00817491037998364	UP
gga-mir-7465	0.333333	0.0833333	0.118527032373038	0.44138580383728	3.22591568996405	0.136824965764124	0.89116914940239	0.904134593749129	NOT_CHANGE
gga-mir-7466	1	1	1.01873670241272	1.16228678125263	0.817771059115143	1.42128627358159	0.15523355234516	0.192218844654863	NOT_CHANGE
gga-mir-7469	5.16667	1	1.78673000737551	-1.20437	0.611760764288271	-1.96869	0.048988458615839	0.0675707106947063	NOT_CHANGE
gga-mir-7471	0	0.25	0.201137045122167	1.88405915831812	3.22591568996405	0.58403856126169	0.559194368630017	0.601544244253352	NOT_CHANGE
gga-mir-7475	1	3.16667	2.79887541286119	2.82225539876136	0.693066680125723	4.07212679485529	4.65858064198602e-05	0.000104368120198052	UP
gga-mir-7476	0.333333	1	0.894722832646282	2.64160443956907	1.03973362142477	2.54065501503088	0.0110645033434168	0.0171051989962244	UP
gga-mir-7477	0.666667	2.58333	2.27707811400478	3.12006590388732	0.895862898409535	3.4827493240612	0.000496292843946619	0.000950652738978416	UP
gga-mir-7480-1	0	0.25	0.195065386462794	1.88405915831812	3.22591568996405	0.58403856126169	0.559194368630017	0.601544244253352	NOT_CHANGE
gga-mir-7482-1	0	0.0833333	0.0683854840715159	1.40316581591441	3.22591568996405	0.434966673270388	0.663586618014666	0.694867644676449	NOT_CHANGE
gga-mir-757	1.5	2.16667	2.0712889662808	1.68673182964166	0.809185937953761	2.08447990817414	0.0371165359390389	0.0522419510700473	NOT_CHANGE
gga-mir-7b	2.16667	1.66667	1.74102326963451	0.716896913292462	0.851963725428537	0.841464127984866	0.400087972979827	0.45073305585805	NOT_CHANGE
gga-mir-9-4	0	0.916667	0.760533941486269	3.47642764886783	1.0988218257356	3.16377739088006	0.00155735864168295	0.0027613417306184	UP
gga-mir-92-2	1.5	0	0.281592319972749	-1.88177	2.43067080949437	-0.774177	0.438826364457843	0.489173298623687	NOT_CHANGE
GGA2	970.833	200.833	347.92297140939	-1.12558	0.181423645013947	-6.20416	5.49898768925908e-10	2.09356760056173e-09	DOWN
GGA3	4708.33	2839.08	3219.84117124701	0.417323325931767	0.218639038213497	1.90873198739678	0.0562966745190128	0.0767099628803467	NOT_CHANGE
GGCT	1731.17	613.083	824.350313881654	-0.325159	0.139076753491771	-2.33798	0.0193883152304935	0.0287433338548947	NOT_CHANGE
GGH	6095.5	2222.5	2973.80021963996	-0.252914	0.477811354844357	-0.529318	0.596584670437084	0.63767655208341	NOT_CHANGE
GGPS1	2243	996.917	1233.9489413389	-0.00684266	0.10830301536235	-0.0631807	0.94962260730422	0.957268242202918	NOT_CHANGE
GGT7	4330.17	2527.42	2872.24049461675	0.358073406073031	0.629960041485648	0.568406537704485	0.569758952211249	0.611494655704612	NOT_CHANGE
GH	203.667	1325.5	1161.86734640726	3.93334894774424	0.851615817548238	4.61868939807643	3.86171400559683e-06	9.95050629412205e-06	UP
GHRH	489	109.833	182.013831660877	-0.938449	0.67679932356568	-1.3866	0.165564292343707	0.204139142014656	NOT_CHANGE
GHRHR	9.66667	162.25	139.260740485142	5.31815975788168	0.836698315251131	6.35612581135108	2.06905586810553e-10	8.14173484099527e-10	UP
GHRHR-LR	538.667	174.417	241.434334891608	-0.415583	0.49833960102561	-0.833935	0.404317736056237	0.454847132516603	NOT_CHANGE
GHRL	6.33333	9.16667	8.71895201296487	1.70142890592327	0.532941586545406	3.19252418816129	0.00141035132014032	0.00251688546247264	UP
GHSR	111	94.0833	98.0613836781054	0.928846080748956	0.278396909900868	3.33640944894001	0.000848680704404687	0.00156944679441605	NOT_CHANGE
GID8	6830.5	2419.33	3245.9325324989	-0.324487	0.107459731627558	-3.01962	0.00253093634207564	0.00434765460196279	NOT_CHANGE
GIN1	533.333	323.333	365.332757367674	0.441045764291835	0.106605480955364	4.1371771914476	3.51604591413016e-05	8.00739848736794e-05	NOT_CHANGE
GINM1	2958.67	594.917	1043.13244136591	-1.10304	0.594845304278463	-1.85433	0.0636922702677347	0.0858108869906946	NOT_CHANGE
GIP	300.333	3.66667	57.7397416369947	-5.23744	0.706729561999337	-7.41081	1.25527227737014e-13	6.43882213783248e-13	DOWN
GIPC2	435.5	141.083	198.78783998719	-0.487286	0.319101338758243	-1.52706	0.126746498436249	0.160378121852928	NOT_CHANGE
GIPC3	0	4.83333	3.87319221513575	5.83499668090855	1.16052430782904	5.02789699581898	4.9588810507849e-07	1.40889508554791e-06	UP
GIT1	8971	1351.5	2791.15382632094	-1.58882	0.148676303710227	-10.6864	1.17816404619247e-26	1.28017864506397e-25	DOWN
GIT2	6661.67	2563.92	3369.68880120694	-0.202421	0.563218488231775	-0.359401	0.719295415009694	0.745550035990293	NOT_CHANGE
GJA1	32121.2	2592.33	6582.25621476613	-4.05255	0.630391960697251	-6.42862	1.28771074281887e-10	5.18567140510903e-10	DOWN
GJA10	0	0.5	0.369861754325383	2.54109285866716	3.22492434676943	0.787954254248691	0.430723464421651	0.480919247162317	NOT_CHANGE
GJA9	35.6667	44.5833	43.5367355501532	1.48958885147025	0.358587247046475	4.15404859971831	3.26643751077572e-05	7.47292535168748e-05	UP
GJB5	49.6667	49.5833	49.8695157436858	1.12935737855128	0.320744771187384	3.52104688837309	0.000429846601641013	0.000832638863727265	UP
GJB6	268.833	137	164.813941248023	0.166577668499949	0.395049545102718	0.421662727029938	0.673271214047153	0.704473146853897	NOT_CHANGE
GLB1	1583.33	573.75	771.032568185034	-0.304685	0.110522391272898	-2.75677	0.0058375126561928	0.00946127014503269	NOT_CHANGE
GLCE	2489.83	2241.33	2319.30506366662	0.999887708419432	0.145644647642318	6.8652554323521	6.6372383424644e-12	2.96549440621544e-11	NOT_CHANGE
GLDN	144	36.8333	56.6075909989646	-0.796349	0.30716178000431	-2.5926	0.00952523153773837	0.0148610876639481	NOT_CHANGE
GLE1	646	454.333	496.296406848563	0.654706779416435	0.0550763653459128	11.8872546382551	1.37864021075379e-32	2.05824632006575e-31	NOT_CHANGE
GLI1	140.167	261.75	242.100300547479	2.03779479792751	0.176043139773315	11.5755422253404	5.48235354633966e-31	7.56949515959528e-30	UP
GLI3	65	64.5	65.6815202802288	1.16249368405086	0.367615126466826	3.16225748168652	0.00156551074307837	0.00277401051258242	UP
[truncated: 3,511 more rows]

## Sheet: Table S2
Table S2 DESeq2 results for the pituitary (50 vs. 100 weeks)
Gene	Mean-50wk	Mean-100wk	BaseMean	Log2FoldChange	LfcSE	Stat	Pvalue	Padj	Group
2026-03-07	6031	3541.18	4083.43502171579	0.0781280559842876	0.121560240573455	0.642710606821127	0.520411897226496	0.591079340105274	NOT_CHANGE
2026-03-08	1631.83	853.818	1030.45648862301	-0.0913151	0.0742473331124258	-1.22988	0.218743283260277	0.280822084527069	NOT_CHANGE
A4GNT	0	0.181818	0.123480105272817	1.36789485751995	3.19151989818877	0.428602954440688	0.668212195107256	0.718623980262657	NOT_CHANGE
AADACL3C	112.167	124.091	119.996837721325	0.967624938164048	0.233399873781608	4.14578175423289	3.38656280436516e-05	8.36703603660641e-05	NOT_CHANGE
AAMDC	901	1744.27	1543.33388215496	1.78574094400474	0.125744777786901	14.2013129724642	8.99118836083527e-46	1.35188939282559e-44	UP
AANAT	63	56.8182	57.8119216568818	0.651220276686899	0.249363800988565	2.61152691010176	0.00901388935701299	0.0158735948939033	NOT_CHANGE
AARSD1	3318.5	364.727	1050.90130012621	-2.33145	0.24129645918742	-9.66218	4.36487108895334e-22	3.16102762921334e-21	DOWN
AASDH	1827.17	1331.45	1438.38997818095	0.389600028707196	0.0668226299372228	5.83036059899482	5.53077259987145e-09	1.93286269884827e-08	NOT_CHANGE
AASDHPPT	1808.17	361	695.248648360463	-1.47812	0.129966760410721	-11.3731	5.69371315638215e-30	5.50624786869116e-29	DOWN
AASS	7778.17	5040.45	5602.2039518484	0.250424623413478	0.170426941698785	1.46939574762823	0.141725480047338	0.191075236229492	NOT_CHANGE
AATK	1405.67	2127.18	1951.53656082287	1.44352516289421	0.200860936781505	7.18668938831278	6.63811903293299e-13	3.01363923026397e-12	UP
ABAT	5223.5	1446.55	2343.82770737097	-0.953163	0.839257185170294	-1.13572	0.25607276562044	0.322645553649855	NOT_CHANGE
ABCA13	92.6667	51.2727	60.4390290987925	-0.00328916	0.238510404631648	-0.0137904	0.988997168969966	0.991194591659313	NOT_CHANGE
ABCB10	2762.83	557	1067.85502268236	-1.47555	0.0848903580884897	-17.3818	1.13295680221593e-67	2.89660818056421e-66	DOWN
ABCB11	397.833	405.818	401.740655276518	0.882821052498627	0.126531322935001	6.97709493602728	3.01346088963674e-12	1.31878070118198e-11	NOT_CHANGE
ABCB9	669.167	627.818	635.150608609402	0.738961775055282	0.0921279482974247	8.02103800976471	1.04855272892549e-15	5.64502172477787e-15	NOT_CHANGE
ABCC5	7775.67	5189	5712.63920640832	0.285769260082716	0.156034896928045	1.83144454034855	0.0670342184039027	0.0984009970294388	NOT_CHANGE
ABCC6	1111	946.545	974.458095437818	0.623101688579537	0.154434597637598	4.03472860428418	5.46654453119695e-05	0.000131509442721938	NOT_CHANGE
ABCD2	5479.17	4019.73	4336.65280350836	0.4131905476968	0.106214980416143	3.89013438667453	0.000100188722502573	0.000232180470680274	NOT_CHANGE
ABCE1	11572.8	1383.09	3775.1389300822	-2.23157	0.418094234809485	-5.33748	9.42479549593836e-08	2.96549992809421e-07	DOWN
ABCG2	1950.5	205.182	602.536051549191	-2.37537	0.215662232888827	-11.0143	3.26057358070626e-28	3.01471773970132e-27	DOWN
ABCG5	8.16667	1.45455	3.02110894213901	-1.59663	1.72862634861987	-0.923641	0.355673236268488	0.428231932704576	NOT_CHANGE
ABHD14A	375.333	72.8182	143.558653288844	-1.48676	0.846179823056335	-1.75703	0.0789131812198863	0.113905540435105	NOT_CHANGE
ABHD17A	3935.67	2239.64	2616.99965762129	0.0433305128683887	0.0768154935608974	0.56408558820282	0.572695885644559	0.637956344654328	NOT_CHANGE
ABHD4	4208.33	1558.73	2166.49824958072	-0.594045	0.358092828880508	-1.65891	0.0971334870174347	0.137041548372453	NOT_CHANGE
ABI3	446	740.455	664.643674132421	1.59115668470791	0.137680866820607	11.5568467968837	6.81661167742921e-31	6.77903980204181e-30	UP
ABI3BP	2694	1960.27	2077.14216832553	0.412822452973215	0.707459904181698	0.583527703171697	0.559538113288089	0.625284584217711	NOT_CHANGE
ABL1	4777.83	3532.91	3774.30975678325	0.416670340374815	0.280310115809017	1.48646201786989	0.137156956202274	0.185549738307061	NOT_CHANGE
ABL2	852.5	947.455	919.553075277905	1.00021964507356	0.180987419838831	5.52645949626913	3.26757652381749e-08	1.06915781077241e-07	UP
ABLIM2	6663.83	257.455	1654.6082260378	-4.50916	0.665145066941948	-6.77921	1.20836402508516e-11	5.11448982467343e-11	DOWN
ABLIM3	405.167	99	168.875072808972	-1.18722	0.283519776057235	-4.18744	2.82121417520748e-05	7.04466884793802e-05	DOWN
ABR	3767.67	2649.91	2866.72965633013	0.33664225907335	0.396390114413356	0.849270067119533	0.395731032746962	0.468687447823905	NOT_CHANGE
ABTB1	6461	5518.09	5709.63155206087	0.629287660352597	0.0778795330769869	8.08027007211923	6.46234936209204e-16	3.50900569403364e-15	NOT_CHANGE
ABTB2	370.5	315.455	325.211806043611	0.642873935588868	0.18315683530188	3.50996420378895	0.000448167023337133	0.000957110163129522	NOT_CHANGE
ACAA1	4454.5	2041.45	2591.69083097727	-0.285788	0.0704527885092795	-4.05645	4.98245207105741e-05	0.000120552432293975	NOT_CHANGE
ACAA2	2465.67	52.5455	618.202	-4.72974	0.178192710904959	-26.5428	3.10914622388181e-155	2.726980333863e-153	DOWN
ACACA	4608.33	3770.55	3907.85610573411	0.562515396954712	0.355910140396038	1.58049837054031	0.11399277976517	0.157761210654623	NOT_CHANGE
ACADL	7711.33	1516.27	2964.96002041014	-1.49617	0.405071386928015	-3.69359	0.000221107413683192	0.000491133773270965	DOWN
ACADS	4054.33	3903.18	3916.57942819673	0.785648065423997	0.100148636424121	7.84482	4.3357357562548e-15	2.24980865248554e-14	NOT_CHANGE
ACAN	2.66667	5.45455	4.71480489584699	1.88683327193146	1.41003868801088	1.33814290910924	0.180849855457069	0.237683004622558	NOT_CHANGE
ACAP2	6460.5	979.455	2247.06560305946	-1.88405	0.0795208029206264	-23.6925	4.30847282841065e-124	2.72080059114132e-122	DOWN
ACAT2	4990.67	990	1896.8493497199	-1.48053	0.113440644523456	-13.0512	6.25728073465169e-39	7.84022377764394e-38	DOWN
ACBD4	1571	554.727	785.796170844279	-0.668107	0.14116913691419	-4.73267	2.21584802784421e-06	6.19436932086596e-06	NOT_CHANGE
ACE2	42.5	12.5455	18.8524020777383	-0.903603	0.844992660065926	-1.06936	0.284906868338869	0.353544286413825	NOT_CHANGE
ACER2	3371.5	2012.45	2346.90490977639	0.0634356595921296	0.226256596891235	0.280370431022722	0.779193320290821	0.818327925766927	NOT_CHANGE
ACER3	8020.5	2024	3469.31830177457	-1.10034	0.668619803173151	-1.64569	0.0998285415290461	0.140529924154241	NOT_CHANGE
ACHE	73.6667	318.182	263.533953248264	2.92918964849497	0.571089384373594	5.12912641811385	2.91089821743558e-07	8.76647874681548e-07	UP
ACKR2	48.5	56	53.7825194723124	1.0632884354579	0.274941603172155	3.86732463617782	0.000110035902811396	0.000253882618287894	UP
ACKR4	811.333	660.909	686.204265424222	0.587851903500197	0.209848577599896	2.80131469187756	0.00508948616737934	0.00934033860709111	NOT_CHANGE
ACMSD	129.167	79	90.598326814975	0.14150942871157	0.28106810380592	0.503470250787631	0.614633691067491	0.674793421260641	NOT_CHANGE
ACO1	3856.83	744.091	1468.29033367278	-1.52745	0.29451891257616	-5.18627	2.14548624068734e-07	6.53896988896744e-07	DOWN
ACOT12	15.3333	12.3636	12.7218896219416	0.578525644576165	0.755615573252345	0.765634887706267	0.443893579704227	0.516089551273512	NOT_CHANGE
ACOT7	3588.5	1073.73	1648.75333845746	-0.918491	0.444061	-2.06839	0.0386032715177005	0.0600886516229428	NOT_CHANGE
ACOT8	1694.17	996.182	1152.65452871484	0.0712300187488186	0.0953190227051961	0.747280204174142	0.454894439230182	0.526996584798863	NOT_CHANGE
ACOX1	11927.5	2927.45	4975.72882031346	-1.19188	0.692920207606133	-1.72009	0.0854169521613089	0.122342493286157	NOT_CHANGE
ACOX2	1223.67	91.3636	360.631973581961	-2.91101	0.27657458300613	-10.5252	6.60945496155082e-26	5.58004118745902e-25	DOWN
ACOX3	1834.33	387.091	728.103963802116	-1.41928	0.151865642787038	-9.34563	9.13423263495078e-21	6.22923100320887e-20	DOWN
ACP1	3950.17	820.636	1565.03947851943	-1.42871	0.700166152283323	-2.04054	0.0412968973033182	0.063934765008692	NOT_CHANGE
ACP5	668.833	404.909	461.552258598668	0.129507481362009	0.167323644652379	0.773993906426468	0.438934394764461	0.511038108948668	NOT_CHANGE
ACP6	984.5	59.6364	277.839798855115	-3.23036	0.162442330929684	-19.8862	5.35785633334139e-88	1.90083498567702e-86	DOWN
ACSBG2	3342	2356	2556.67192642523	0.317256510276942	0.32684699780577	0.970657562733596	0.331718831025874	0.403467723021648	NOT_CHANGE
ACSF2	3604.17	969.636	1553.23560437918	-1.0563	0.599478841668627	-1.76203	0.0780639286684788	0.112757024140312	NOT_CHANGE
ACSL3	1197.33	711.364	823.035224917206	0.0968628061604642	0.0989080531058605	0.979321734872213	0.327421034467937	0.398854905992481	NOT_CHANGE
ACSL4	8756.17	5941.64	6543.14667207828	0.287670956574544	0.0664949275669155	4.32620903729918	1.51697470962352e-05	3.90848441096391e-05	NOT_CHANGE
ACSL5	353.5	82.4545	145.00455035896	-1.25952	0.221571446594015	-5.68448	1.31214319401375e-08	4.43585881702187e-08	DOWN
ACSM3	111	216.455	189.752814578524	1.84984202271454	0.463513043265624	3.99091686758523	6.58183501518808e-05	0.000156964834293477	UP
ACTG1	97823.8	52885.3	63251.7520125993	-0.0206333	0.326071875560553	-0.0632783	0.949544860674278	0.961111683788759	NOT_CHANGE
ACTG2	63.1667	11.0909	22.8957495874478	-1.67339	0.749538329332925	-2.23256	0.0255778409695193	0.0412577434795694	DOWN
ACTL6A	3313.33	968.091	1510.44846677937	-0.947113	0.599027032050809	-1.58108	0.113858617349951	0.157644632441338	NOT_CHANGE
ACTL7A	3.5	6.45455	5.68494782523813	1.73990170112205	0.692207221140673	2.51355612594578	0.0119520758134026	0.0205828630383521	UP
ACTN2	149.167	98.8182	109.125402584257	0.236332723017285	0.295171493842244	0.80066242149926	0.423327103045325	0.495424509957603	NOT_CHANGE
ACTR10	5556.83	1197.09	2204.63382686263	-1.37483	0.0767654659144049	-17.9094	9.95562336691333e-72	2.68674194709648e-70	DOWN
ACTR1A	11455.7	5648.36	7025.48566618805	-0.16186	0.484266842069855	-0.334237	0.738200453746325	0.781645852684112	NOT_CHANGE
ACTR5	1125.5	614.636	733.234162978516	-0.0167529	0.324479672593658	-0.0516301	0.958823458292698	0.968898886260594	NOT_CHANGE
ACTR6	4508.5	313	1289.92230087887	-3.01086	0.16339056835292	-18.4274	7.92382444962813e-76	2.29536474309182e-74	DOWN
ACTR8	2257	389.455	826.282528913679	-1.70677	0.18444070753588	-9.25375	2.16746356669942e-20	1.45612047060711e-19	DOWN
ACVR1C	61.8333	81.0909	75.4771956678911	1.22824920147463	0.215095457435829	5.71025169995076	1.12809210303382e-08	3.8313204034966e-08	UP
ACY1	867.833	118.727	292.773840533247	-2.04102	0.195607516799924	-10.4343	1.72928583966252e-25	1.42378619002201e-24	DOWN
ACYP2	1595.83	565	798.359598423595	-0.673209	0.328907720889595	-2.0468	0.0406776501173765	0.0630533530906314	NOT_CHANGE
ADA	1772.17	1240.73	1355.25402287942	0.336874864818044	0.456773425586928	0.737509771688619	0.460812403016625	0.532972587005492	NOT_CHANGE
ADAD1	7.16667	6.63636	6.5849679496006	0.726561679805663	0.681774246574092	1.06569246852111	0.286562683344268	0.355319722230326	NOT_CHANGE
ADAL	1385.33	410.727	632.849336024271	-0.914586	0.406411460138141	-2.25039	0.0244239275773189	0.0395277044210068	NOT_CHANGE
ADAM10	9957.83	2330.91	4025.03445494698	-1.26779	0.613983481583906	-2.06486	0.0389363640690579	0.0605176320689394	NOT_CHANGE
ADAM11	156.833	209.545	199.422004046955	1.21384936136137	0.492303598666028	2.46565201767869	0.0136764127897915	0.0232793926597125	UP
ADAM20L	11.3333	10.5455	10.6588983823671	0.767873429021168	0.578023684714028	1.3284463064884	0.184030710421178	0.241010770698826	NOT_CHANGE
ADAM23	2518.5	3582.91	3305.51718949573	1.3465668247702	0.178053525315717	7.5627080249185	3.94763059986845e-14	1.94608019033328e-13	UP
ADAM9	7209.33	3095	4020.98326695762	-0.354666	0.446498929962868	-0.794326	0.427005918866483	0.498990077283835	NOT_CHANGE
ADAMTS10	423.167	501.364	475.202672608001	1.09209560617505	0.184497396365879	5.91930090985837	3.23312952350144e-09	1.14832468734036e-08	UP
ADAMTS14	524.167	455.909	466.133510278498	0.650857893880663	0.162680391426783	4.00083801232794	6.31185564515941e-05	0.000150982456057506	NOT_CHANGE
ADAMTS15	141.833	209.273	193.691529742643	1.42241485211926	0.212044868585539	6.70808429181799	1.97196019595277e-11	8.24151465085491e-11	UP
ADAMTS3	2589.83	1485.91	1704.3293289056	0.0724466138880199	0.242423471703176	0.298843232377778	0.765059662697651	0.805359521576207	NOT_CHANGE
ADAMTS4	438.667	817.364	725.367160516702	1.7345508467881	0.109976593033702	15.7720001951375	4.84894990607704e-56	9.36425646999282e-55	UP
ADAMTS8	2537.67	2558.91	2589.9558024212	0.805484667677427	0.372580567087657	2.16190735328373	0.0306253181027622	0.0487150840853762	NOT_CHANGE
ADAMTSL1	137.667	101.273	108.282285706804	0.463773240361297	0.373208323631411	1.2426658544179	0.213990991527487	0.275280731614602	NOT_CHANGE
ADAP1	11965.2	6920.18	8168.62838671586	0.0440816897115347	0.231642038965784	0.190300905260319	0.84907334431871	0.877417471669555	NOT_CHANGE
ADAP2	170.5	67.2727	90.5694504390696	-0.479358	0.193659295373484	-2.47527	0.0133137023330355	0.0227293944939494	NOT_CHANGE
ADAR	4076.83	2232.64	2647.30366621865	-0.0207771	0.0474646300061456	-0.437738	0.661576534138431	0.715316470523289	NOT_CHANGE
ADAT1	3282	2493.45	2660.12088810263	0.461846546426578	0.199209540434888	2.31839572250573	0.0204278243195593	0.033664329482781	NOT_CHANGE
ADAT2	940.5	179.091	354.759164377314	-1.56247	0.128481985167985	-12.161	5.01372804436817e-34	5.46834069087824e-33	DOWN
ADCK1	667	384	448.078861758652	0.0489659786524326	0.174176865603139	0.281127912612697	0.778612292952288	0.817853730870542	NOT_CHANGE
ADCY6	4301.5	2483.91	2880.0955362567	0.0663201624270594	0.112416258557617	0.589951696293718	0.555223034048241	0.621674713343463	NOT_CHANGE
ADCYAP1R1	29	45.7273	21.7276751705526	0.311966717478271	0.597656627332631	0.521983197727753	0.601682029371708	0.664269583126283	NOT_CHANGE
ADD2	581.333	660.727	634.135618319193	1.01234788373839	0.257142185222058	3.93691872402877	8.2534545042188e-05	0.000193973074782813	UP
ADGRA1	6153.5	3472.09	4139.97299122214	-0.0244138	0.260688787795848	-0.0936511	0.925386309460902	0.941083236391729	NOT_CHANGE
ADGRA2	1184.17	1364.45	1300.78030318299	1.08081826805811	0.239622201073305	4.51050972412807	6.46720365125651e-06	1.73199283535559e-05	UP
ADGRA3	1879.17	1317.09	1436.51696116005	0.350278487465316	0.115676371255994	3.02809021118187	0.00246104608029244	0.0047513011302497	NOT_CHANGE
ADGRB1	731	648.727	663.883734964155	0.664986380593876	0.123385620945295	5.38949656774601	7.06553292890096e-08	2.24553801942675e-07	NOT_CHANGE
ADGRB2	246.167	210.455	217.429973768782	0.63831952781881	0.200261789473346	3.18742546692248	0.00143545448520468	0.00286682323658051	NOT_CHANGE
ADGRD1	1860.67	233.182	604.117103825153	-2.1389	0.211094266559556	-10.1324	3.96662882287752e-24	3.11170944303994e-23	DOWN
ADGRF4	25	40.4545	36.3374995921247	1.56840682223589	0.494598412176553	3.17107128454757	0.00151877868072966	0.00301416950622496	UP
ADGRF5	1016.17	877.091	900.33994288015	0.642601496194037	0.150638774056436	4.26584390519062	1.99147986809156e-05	5.0486532986745e-05	NOT_CHANGE
ADGRG6	340.667	177.273	212.824220411765	-0.0714639	0.181575697104249	-0.393576	0.693893831819731	0.742324165329765	NOT_CHANGE
ADGRL4	3996.5	880.364	1613.69089210189	-1.36272	0.138635268265195	-9.82955	8.39964267456862e-23	6.32225786530403e-22	DOWN
ADHFE1	260.667	52.9091	100.707899044775	-1.43595	0.236271541045158	-6.07752	1.22053552107584e-09	4.49952236753876e-09	DOWN
ADIPOQ	174.833	264.091	241.486541828985	1.47277154493104	0.260235989205106	5.65936921111348	1.51930382786997e-08	5.11428767217424e-08	UP
ADIPOR2	5852.83	3928.45	4351.14092709044	0.264255256689389	0.0713081172438387	3.70582293998545	0.000210705464366656	0.000469349208986044	NOT_CHANGE
ADK	6429	1528.82	2619.14909172273	-1.24263	0.636981193907848	-1.95081	0.0510798890143468	0.077225161389897	NOT_CHANGE
ADM2	60.6667	32.0909	38.3212875953798	-0.0821546	0.877824472134608	-0.0935888	0.925435771653625	0.941083236391729	NOT_CHANGE
ADNP	17197.3	14469.4	14951.9160458508	0.596196083864489	0.424900718982716	1.40314209232661	0.160574471447109	0.213749533555753	NOT_CHANGE
ADNP2	3261	3574.45	3474.58083045028	0.984393230927471	0.0850467105905531	11.574736096105	5.53412897198117e-31	5.52101492228453e-30	NOT_CHANGE
ADO	4492.83	3278	3545.19203487147	0.387471044612553	0.084169012957595	4.60348804146918	4.15473063721747e-06	1.13237479387261e-05	NOT_CHANGE
ADORA1	5	9.63636	8.57985515083256	1.79636606704628	1.1988434465735	1.4984158875628	0.13402523113998	0.181546403828608	NOT_CHANGE
ADORA2A	514.667	431.364	445.792785131961	0.603848479902158	0.161787011241243	3.73236686474015	0.000189688960192304	0.000425083670551597	NOT_CHANGE
ADORA2B	474.667	498.091	486.807707585836	0.948191712205171	0.256263782821631	3.70006132651662	0.000215547372276742	0.000479289315467473	NOT_CHANGE
ADORA3	31.1667	36.4545	35.0136775684011	1.06274135894044	0.320700797465198	3.31380953006757	0.000920341777302342	0.00188516325775682	UP
ADPGK	3748.67	3116.36	3239.79112772352	0.587956076381691	0.0560811661738809	10.4840201531958	1.02300534860078e-25	8.51156624033457e-25	NOT_CHANGE
ADPRH	8575.5	4509.09	5424.57795345226	-0.0792632	0.541453974716042	-0.14639	0.883613857703681	0.906881074981615	NOT_CHANGE
ADPRHL2	1814.17	207.909	580.670966528198	-2.27657	0.199180975096554	-11.4297	2.97210867322211e-30	2.89642998015396e-29	DOWN
ADPRM	935.667	805.818	835.55576194604	0.610062449750727	0.11445276391875	5.33025528491221	9.80748059212427e-08	3.07671336012244e-07	NOT_CHANGE
ADRA1A	0	2.72727	2.1078906752336	4.74886231121651	2.46748435832479	1.92457645990533	0.0542823667278518	0.0813655698757143	NOT_CHANGE
ADRA1D	58.3333	109.636	97.4170543816665	1.77089813484621	0.364044628690399	4.86450834672873	1.14741665510149e-06	3.28762984435839e-06	UP
ADRA2A	1117.67	1361	1277.97343168604	1.1623686255994	0.29512200389878	3.93860373080845	8.19571603434082e-05	0.000192759578237848	UP
ADRA2B	1085	892.545	925.342890500957	0.562038337513855	0.437379102887937	1.28501415317471	0.19878733829311	0.257876343738905	NOT_CHANGE
ADRA2C	443	380.545	390.379	0.665557771909197	0.251929592462166	2.64184038645301	0.00824569047079989	0.0146145201580413	NOT_CHANGE
ADRB1	36	45.9091	42.7578653581405	1.16322023884087	0.454554413990914	2.55903408489203	0.0104963449433906	0.0182300380411199	UP
ADRB2	528.667	598.182	604.223807910191	0.952603363424937	0.602852518936239	1.5801598790793	0.114070257255687	0.157833846312371	NOT_CHANGE
ADRB3	0	1.81818	1.43649829406444	4.19363657305163	2.41661318816083	1.7353362936181	0.0826812568327735	0.118720358549105	NOT_CHANGE
ADRM1	3134.83	816.364	1354.47370880366	-1.11229	0.149420436072474	-7.44401	9.76725901096611e-14	4.67983616496593e-13	DOWN
ADSL	2776.67	265.091	854.871044992254	-2.56016	0.285402080111014	-8.97036	2.95556548174949e-19	1.90453020584163e-18	DOWN
ADSS2	5185	662.636	1718.65387228365	-2.14208	0.323956761465826	-6.61225	3.78523994725818e-11	1.55725018025638e-10	DOWN
AFAP1	4671.83	2969.64	3358.55117927096	0.197862975944398	0.664082187928693	0.297949530255498	0.765741684032377	0.805674564255991	NOT_CHANGE
AFAP1L2	906.333	845.818	845.398474929421	0.769108698754578	0.191912594387062	4.00759888224631	6.13391827668338e-05	0.000146870148241428	NOT_CHANGE
AFF3	135.5	108.727	116.641354359694	0.473622865824736	0.299362521938374	1.58210474296523	0.113625661051741	0.157391105405076	NOT_CHANGE
AFG1L	1651.33	1240.73	1333.54660327915	0.430912314660362	0.0907681468574492	4.74739575037383	2.06052533620708e-06	5.77807171320946e-06	NOT_CHANGE
AFG3L2	5918.67	1475.45	2491.38865989758	-1.15988	0.19507191071104	-5.94589	2.74957207142272e-09	9.83770404024617e-09	DOWN
AFMID	609.333	427.182	466.711878474942	0.318260908249719	0.146225662760185	2.17650515129945	0.0295175089137126	0.0471071692671456	NOT_CHANGE
AGA	3936.33	385	1134.29981650137	-2.92933	0.48641972382394	-6.02223	1.72026587861474e-09	6.23263283043723e-09	DOWN
AGBL2	67	144.545	126.044115596704	1.94110392313729	0.246572002602471	7.87236143053427	3.48009037126026e-15	1.81500884110223e-14	UP
AGBL4	861.333	502.636	592.281621412861	0.0271561016432081	0.26747796064698	0.10152650176307	0.919132520882871	0.936331967958596	NOT_CHANGE
AGMO	2497.17	533.364	1012.09769819398	-1.43741	0.292972479589115	-4.90629	9.28137322629866e-07	2.6836937694174e-06	DOWN
AGO1	4434.33	2898.91	3274.19332485824	0.280732386338727	0.578647364266987	0.485152795423774	0.627567963839574	0.686130833041363	NOT_CHANGE
AGPS	2812.17	776.636	1250.74559816698	-1.02037	0.0743542967376067	-13.7231	7.38619606694232e-43	1.02065269502715e-41	DOWN
AGR2	3329.33	368.727	1058.20448352422	-2.34577	0.157918770720093	-14.8543	6.52380219363424e-50	1.09278012872149e-48	DOWN
AGRN	6815	6036.64	6149.59248645881	0.695812654516547	0.307936138455043	2.25960050680486	0.0238460561240372	0.038681696486847	NOT_CHANGE
Agrp	35	28.0909	29.8191089868579	0.52375707909332	0.324232194598526	1.61537653514591	0.106229178532827	0.148448166062138	NOT_CHANGE
AGTPBP1	1681.33	808.636	1011.38890039151	-0.233834	0.149369133641922	-1.56548	0.117471338008768	0.161936585794666	NOT_CHANGE
AGTR2	13	12.7273	12.8977108474506	0.77499971117419	0.615288402652771	1.25957145922601	0.20782399677824	0.268333253437065	NOT_CHANGE
AGXT	6.16667	13.3636	11.3759686769563	2.00733731749032	1.48436335061324	1.35232206902779	0.17627230747295	0.232262283011876	NOT_CHANGE
AGXT2	785.667	154.182	296.831	-1.48478	0.173283650498941	-8.56847	1.04866211172855e-17	6.25926392775597e-17	DOWN
AHCTF1	6544.67	3413.27	4111.70985044225	-0.0933393	0.0931109602078727	-1.00245	0.316125148784767	0.3866609170203	NOT_CHANGE
AHCY	3654	988.909	1589.11240933474	-1.05287	0.614197075729749	-1.71421	0.0864893593435089	0.123682134115548	NOT_CHANGE
AHCYL1	17303.8	12690	13593.9480355686	0.401645797673175	0.444530398317921	0.903528305809862	0.366245572392513	0.438952512746008	NOT_CHANGE
AHCYL2	4231.5	2399.55	2785.07013471425	0.0400702160044103	0.236381391565003	0.169515103279148	0.865391493574396	0.89136311889126	NOT_CHANGE
AHDC1	7735.5	8479.18	8242.78346736948	0.982102162613601	0.0999274076174926	9.82815611881921	8.51637290413637e-23	6.40248748685966e-22	NOT_CHANGE
AHR2	90.6667	63.2727	70.3200938631809	0.289168870116133	0.358779706508022	0.805978891422241	0.420255020374804	0.492468074534587	NOT_CHANGE
AHRR	3.33333	5.27273	4.74501876604144	1.49721797911407	0.912584725292661	1.64063449411113	0.100873310166538	0.141684820663187	NOT_CHANGE
AHSA1	4413.5	869.636	1687.65943120265	-1.50522	0.11042253636131	-13.6314	2.60375217305613e-42	3.49844573890414e-41	DOWN
AHSG	23.1667	1.45455	6.57175783538386	-3.13567	2.02836671182317	-1.54591	0.122126331518443	0.167548942763191	NOT_CHANGE
AIFM3	351.333	226.909	255.92571355398	0.182400047583217	0.305153587859337	0.597731944961746	0.550018806627656	0.619691126468091	NOT_CHANGE
AIMP1	3619.17	360.818	1129.16537931608	-2.4918	0.154525248679746	-16.1255	1.68763476305394e-58	3.4601991976252e-57	DOWN
AIP	4403.67	2859.27	3197.24982899207	0.216904647322569	0.073067624746946	2.96854657687002	0.00299211751878608	0.00569647938834311	NOT_CHANGE
AJAP1	2146.83	3922.18	3466.27094997173	1.72608496656547	0.196911882713673	8.7657735164482	1.85498596763854e-18	1.14062671719936e-17	UP
AK3	1679.17	343.273	659.110617334925	-1.47623	0.167713151217041	-8.80214	1.34233253352017e-18	8.34333656415341e-18	DOWN
AK6	1131.83	892.182	945.969492330757	0.497552406561709	0.106577514663257	4.66845570694511	3.03472184375936e-06	8.36740095982296e-06	NOT_CHANGE
AK7	559.5	91.6364	202.781626673097	-1.78826	0.214287243608196	-8.34513	7.11326644085384e-17	4.07995254986303e-16	DOWN
AKAIN1	5104.33	3522.18	3904.25345707704	0.27062231496731	0.247268921347059	1.09444532492408	0.27375971445993	0.341928915509189	NOT_CHANGE
AKAP1	5222.17	2709.82	3269.38247993084	-0.0964026	0.127604085494653	-0.755482	0.449959931158369	0.522238001335251	NOT_CHANGE
AKAP12	6883.33	4103.55	4670.19909008796	0.106012906940847	0.353632842579228	0.299782413216033	0.764343130934252	0.805007817186424	NOT_CHANGE
AKAP17A	3550.67	2662.82	2863.83903949301	0.416049270717749	0.125180452684381	3.32359615096409	0.000888647825912707	0.00182511718281358	NOT_CHANGE
AKAP8	2370	2023.64	2090.0815685623	0.619886897385857	0.208974313107516	2.96633058947741	0.00301376345494628	0.00573077874675873	NOT_CHANGE
AKNA	722.333	701.727	698.018134810065	0.807103728163734	0.138690865477603	5.81944402311105	5.90436930219451e-09	2.05319890657259e-08	NOT_CHANGE
AKR1A1	11364.7	2456	4566.22256247416	-1.37618	0.425351127248775	-3.23539	0.00121477110508656	0.00244463974780803	DOWN
AKR1B1	23858.8	1466.55	6686.68048175106	-3.23959	0.887928273008863	-3.64848	0.000263799212570689	0.000580854960733577	DOWN
AKR1E2	12188.5	2660.45	4900.24003353096	-1.37477	0.13993860527952	-9.82406	8.86955060952186e-23	6.65556251942688e-22	DOWN
AKTIP	3352.83	584.273	1221.51309396564	-1.69741	0.570291878149554	-2.97638	0.00291668791751506	0.00556461758281197	DOWN
ALAS1	3639	687.545	1377.62073883242	-1.55501	0.17362925068676	-8.95592	3.36925152781798e-19	2.16447847387289e-18	DOWN
ALB	1857	8.18182	430.958898229213	-6.97041	0.921727575156616	-7.56233	3.95904779884447e-14	1.95018618172409e-13	DOWN
ALDH1A1	1187.5	73.7273	347.284110076522	-3.26423	0.380059693537706	-8.58873	8.79323536761998e-18	5.28347110813703e-17	DOWN
ALDH1A2	222	215.364	213.327294347115	0.846358017324598	0.308037216270751	2.74758364450576	0.0060036193224608	0.0109038987694392	NOT_CHANGE
ALDH2	7631.67	370.091	2070.17586743177	-3.52893	0.181859743472863	-19.4047	7.04703178312767e-84	2.36712796332188e-82	DOWN
ALDH7A1	12027.8	1509.64	3974.54537346806	-2.15562	0.24889283194155	-8.66083	4.68354085705584e-18	2.83029287199116e-17	DOWN
ALDH8A1	1.33333	1.45455	1.44656592657275	0.80005554967289	1.86469261253166	0.429054925351299	0.667883253802034	0.718623980262657	NOT_CHANGE
ALDOB	884.5	104.818	297.705978377819	-2.31064	0.401787705763063	-5.75091	8.87661968565404e-09	3.05481489454524e-08	DOWN
ALG12	2267.33	117.727	618.854838555064	-3.4092	0.284997608135368	-11.9622	5.60469058582253e-33	5.89893684157821e-32	DOWN
ALG13	383.833	291.818	308.702084549219	0.477599139847514	0.179305420202986	2.66360681850464	0.00773078629988971	0.013767601659279	NOT_CHANGE
ALG14	597.833	152.727	256.462474602035	-1.1313	0.12665113917193	-8.93241	4.16839893655999e-19	2.66701512506346e-18	DOWN
ALG6	1429	134.091	437.983591320071	-2.57384	0.308887263193534	-8.33264	7.906244862114e-17	4.50613143540162e-16	DOWN
ALKBH1	2322.5	1236.91	1479.37891908683	-0.0794766	0.509222094099821	-0.156075	0.875974243564621	0.900500951995862	NOT_CHANGE
ALKBH2	404	166.727	222.013777832862	-0.429369	0.135202331288542	-3.17575	0.00149447494919851	0.00297060412470525	NOT_CHANGE
ALKBH4	137.833	137.545	136.717665193575	0.833964015704591	0.164354284896997	5.07418480891599	3.89160698546031e-07	1.16141295430916e-06	NOT_CHANGE
ALKBH5	7964.67	6679.64	6943.42671353696	0.604267391147824	0.0774160376441875	7.80545491006789	5.92872984557964e-15	3.04637339095488e-14	NOT_CHANGE
ALKBH8	607.167	190.455	288.012817878536	-0.842454	0.133457526660549	-6.31252	2.74521740392848e-10	1.06356122121524e-09	NOT_CHANGE
ALPK1	429	348.364	365.04864021901	0.548998633056678	0.123680038143745	4.43886209364372	9.04357370062355e-06	2.38992009941656e-05	NOT_CHANGE
ALPK2	412.333	204.455	250.035834054085	-0.16151	0.163868636432442	-0.985604	0.324327370197232	0.395849892306826	NOT_CHANGE
ALPL	1539.33	1015.36	1124.25300729025	0.268311300507685	0.23980764718966	1.11886048527669	0.263199662841048	0.330307208036808	NOT_CHANGE
ALS2CL	1318.33	696.636	834.653106079866	-0.0754391	0.124225687994513	-0.607275	0.543668668379296	0.614070406155474	NOT_CHANGE
ALX3	0.833333	2.36364	2.02634443661583	2.32509096910568	1.58310084121952	1.46869416563166	0.141915760663359	0.191290934597462	NOT_CHANGE
ALX4	698.167	871.818	819.883062299345	1.19925624197307	0.197585213452487	6.06956472611474	1.28257392800543e-09	4.71172446501123e-09	UP
AMD1	10402.5	5544.45	6624.08939251725	-0.0436342	0.140148349440892	-0.311343	0.755540098861073	0.797332173179759	NOT_CHANGE
AMDHD1	92.5	54.4545	62.6306427390525	0.0768901167498884	0.183683742172175	0.418600556808211	0.675508082587464	0.725235216174743	NOT_CHANGE
AMDHD2	990	656.182	728.990735114998	0.251002163255866	0.107216845437977	2.34107021364535	0.0192285505327625	0.0318041635972749	NOT_CHANGE
AMER1	2190.83	2065.18	2096.59792688545	0.750225727024966	0.162537609476341	4.61570543237359	3.91762292606839e-06	1.06959743960752e-05	NOT_CHANGE
AMER2	2551.83	2110.36	2213.23133676697	0.547149018740296	0.171094242001282	3.19793940661193	0.00138413360635774	0.00276958292907133	NOT_CHANGE
AMFR	7460.33	4451.27	5108.04201024506	0.111086897413745	0.0637984850459975	1.74121528643907	0.0816458487251727	0.117447274419013	NOT_CHANGE
AMH	60.6667	163.273	136.75076003103	2.30986060709428	0.309852952061557	7.45469937183426	9.00729745179582e-14	4.32884957443612e-13	UP
AMHR2	44.8333	2	12.1497697747674	-3.62808	0.819334739509789	-4.42808	9.50741938327717e-06	2.5085299814485e-05	DOWN
AMMECR1	931.667	1317.18	1220.28448178527	1.36056035081958	0.135492892235821	10.0415625378457	1.00076149108465e-23	7.78301578349701e-23	UP
AMMECR1L	2811.17	2974.64	2926.72106131772	0.910940827358379	0.0998643502547373	9.12178194755908	7.3899095590156e-20	4.85106848910431e-19	NOT_CHANGE
AMN	68	11.4545	24.515698098995	-1.72498	0.286067335517567	-6.02999	1.63974287138749e-09	5.95113576598392e-09	DOWN
AMOTL2	1123	844.091	898.553549330457	0.464475022148862	0.174930377365248	2.65519933784317	0.00792615554043317	0.0140837569605615	NOT_CHANGE
AMPD3	1683.83	1655.55	1641.52377423576	0.822682927284634	0.191493624432845	4.29613742870662	1.73799859998689e-05	4.44350654207175e-05	NOT_CHANGE
AMT	1010.5	536.818	643.153485773833	-0.0794901	0.131681654610078	-0.603654	0.546073878206238	0.6163461199057	NOT_CHANGE
ANAPC10	704	172	294.046397595916	-1.18922	0.113814830257259	-10.4487	1.48528122896943e-25	1.2292989463882e-24	DOWN
ANAPC16	3076.83	444.636	1059.41843322713	-1.97731	0.495285144271995	-3.99226	6.54473111119189e-05	0.000156138938296852	DOWN
ANAPC4	2649	856.636	1273.96355715014	-0.809046	0.132937198396139	-6.08593	1.15818120603655e-09	4.28465982198055e-09	NOT_CHANGE
ANGEL1	6957.5	4476.82	5032.32769307391	0.219268314355228	0.0688866248600025	3.18303175399934	0.00145741630035431	0.00290792541445102	NOT_CHANGE
ANGEL2	2750.5	595.455	1101.32751119493	-1.36865	0.18328932597713	-7.46714	8.19552032417899e-14	3.94471881457244e-13	DOWN
ANGPT4	2720.17	3431.18	3240.15964104996	1.19006839332518	0.0895264667781651	13.2929225976718	2.5444224306694e-40	3.27251072294853e-39	UP
ANGPTL1	2534.5	1357	1623.88125153951	-0.02447	0.336576501155414	-0.0727026	0.942042804412783	0.954895715869458	NOT_CHANGE
ANK1	1227.17	1124.36	1121.61238614384	0.774484783029144	0.42643259490974	1.8161950851648	0.0693404517547889	0.101362257599882	NOT_CHANGE
ANKDD1B	55.6667	68.3636	65.0216124731276	1.10953533447244	0.250882868426034	4.42252331310361	9.75548190044909e-06	2.56905205176547e-05	UP
ANKEF1	335.833	207.364	235.534920092003	0.128436319983336	0.232557672814538	0.552277284292239	0.580758391392145	0.645298006268615	NOT_CHANGE
ANKIB1	7737	4130	4936.15522695161	-0.0586618	0.05759709995176	-1.01849	0.308447242986574	0.378222201836935	NOT_CHANGE
ANKLE1	244.667	347.636	319.827001976009	1.36324682020104	0.163469824057721	8.33944018756443	7.46430597331282e-17	4.26966415049551e-16	UP
ANKLE2	5494.5	3268.09	3759.18261522265	0.0972480129300985	0.0616853461768659	1.57651725988967	0.1149066442445	0.158817128125195	NOT_CHANGE
ANKMY2	7695.83	2431.91	3654.00055826974	-0.831344	0.0811706607306168	-10.2419	1.28643304491052e-24	1.02859220937394e-23	NOT_CHANGE
ANKRA2	1880.5	317.091	688.000448997964	-1.70068	0.410035512210461	-4.14763	3.35931594292964e-05	8.30621776805038e-05	DOWN
ANKRD10	7432.5	6144.09	6361.96372000159	0.56844225464295	0.525559354865793	1.08159477969545	0.27943262515132	0.348050695824573	NOT_CHANGE
ANKRD12	3648.83	2203.55	2537.89822467818	0.106012384390821	0.114963292011873	0.922141168155412	0.356454945605777	0.428764377428663	NOT_CHANGE
ANKRD13B	552	364.182	404.166264339798	0.240089747071185	0.13593918567684	1.76615554871674	0.0773697562540244	0.111834625082404	NOT_CHANGE
ANKRD13C	4703	3255.73	3581.23160495966	0.314549193513634	0.0714022516655889	4.40531196392544	1.05631747618831e-05	2.76790243241874e-05	NOT_CHANGE
ANKRD2	25.6667	30.0909	29.2654085406059	1.05184253494601	0.428824235490797	2.45285235276444	0.0141728498563117	0.0240660249644013	UP
ANKRD24	68	72.4545	72.1012830986808	0.90363057205502	0.404136869797115	2.23595182619359	0.0253549269200819	0.0409504765985466	NOT_CHANGE
ANKRD29	308.667	241.273	257.111338010722	0.476673391579143	0.30034907477218	1.58706462452301	0.112498008880096	0.156068744744685	NOT_CHANGE
ANKRD33B	84.5	115.182	106.958452692045	1.31935229769576	0.280378946513722	4.7056040194915	2.53115403419314e-06	7.02295154917824e-06	UP
ANKRD39	1292.5	174.182	433.564880662624	-2.054	2.02471419853659	-1.01446	0.31036095620837	0.380421086656805	NOT_CHANGE
ANKRD46	8470.33	2500.45	3870.13535324714	-0.940588	0.724253247217538	-1.2987	0.194046594651019	0.252140791197774	NOT_CHANGE
ANKRD50	1507.5	1007.36	1120.07272420279	0.271542409170745	0.162789322614624	1.66806031752817	0.095303753603593	0.134791311087725	NOT_CHANGE
ANKRD54	2845.83	1438	1751.83078884132	-0.149614	0.54570216215619	-0.274168	0.783955460110053	0.822098759647125	NOT_CHANGE
ANKRD55	1085.33	874.273	906.22550807817	0.536455154885144	0.248014551923577	2.16299870602128	0.0305412791406094	0.0486181441323288	NOT_CHANGE
ANKRD6	1952.33	1255.09	1397.47398136057	0.227204210226543	0.149077126395858	1.52407157100162	0.127490833456521	0.174001429279863	NOT_CHANGE
ANKRD9	379.833	263.455	290.497904074096	0.313088546584317	0.154747123329893	2.02322692562671	0.0430497568545947	0.0663763283220917	NOT_CHANGE
ANKRD9L	58.1667	93.5455	83.7627864389187	1.50416856087634	0.346143269541206	4.34550861806452	1.38953316002345e-05	3.59038539506877e-05	UP
ANKS3	1689.33	1328.36	1401.69841544634	0.49935643225683	0.0573494065732544	8.70726415658694	3.11297044467762e-18	1.89387363758566e-17	NOT_CHANGE
ANO1	621.667	484.273	512.643582161397	0.499338323756208	0.217908132637677	2.29150843390721	0.0219340246460078	0.0359215159853577	NOT_CHANGE
ANO6	1858.5	1891.36	1868.0473439709	0.89866334198401	0.445201330097822	2.01855493510442	0.043533498934467	0.0670358560768493	NOT_CHANGE
ANO8	724.167	790.727	776.468675059565	0.977401300566419	0.19988091094961	4.88991818139563	1.00877898752195e-06	2.90622231122314e-06	NOT_CHANGE
ANOS1	2024.83	567	894.116561195147	-0.983422	0.161032323406037	-6.10699	1.01528919875981e-09	3.77150075892248e-09	NOT_CHANGE
ANP32A	7837	1732.36	3158.3498930386	-1.32269	0.319328928091183	-4.1421	3.44147657861312e-05	8.48942366950853e-05	DOWN
ANP32B	6288.83	1735.36	2765.48885223551	-1.01279	0.405305267950712	-2.49883	0.0124603794008317	0.0213940445666808	DOWN
ANP32E	24144.3	2932.64	7854.11076357954	-2.23939	0.865110931655283	-2.58856	0.00963782353172752	0.0168548478545719	DOWN
ANTXR1	439.167	304	329.812891262619	0.347446502929492	0.276057720557998	1.2586009267453	0.208174512135114	0.268619134477573	NOT_CHANGE
ANTXR2	4504.33	3418.73	3633.13513626322	0.460456168214058	0.0876141417584791	5.25550052733919	1.47622430370296e-07	4.56307218692326e-07	NOT_CHANGE
ANXA1	2131.67	126.364	593.021953757173	-3.24755	0.271701694806438	-11.9526	6.28927059075095e-33	6.60844322472417e-32	DOWN
ANXA13	150.667	13.5455	48.5306357815767	-2.75842	0.643045755931181	-4.28961	1.78985632357478e-05	4.56869146458155e-05	DOWN
ANXA5	15943.8	2269.64	5387.25188787711	-1.97523	0.510880173678839	-3.86632	0.000110488582403887	0.000254740926571942	DOWN
ANXA7	4954.33	402.182	1455.90068363681	-2.77458	0.311248096139992	-8.91438	4.90545432756978e-19	3.12908526046497e-18	DOWN
AOC3	282.333	301.636	294.616462476044	0.993273226504508	0.274144151986948	3.62317860623851	0.000291004730978545	0.000636982626041425	NOT_CHANGE
AP1M1	8309	2424.18	3814.35739305851	-0.941383	0.484780745334085	-1.94187	0.0521522971531798	0.0786393878993148	NOT_CHANGE
AP1S3	594.833	120.909	232.960606034443	-1.50821	0.346371273971539	-4.35432	1.33480979284266e-05	3.45322566235208e-05	DOWN
AP2B1	6320.83	4628.45	4980.16864228857	0.416991299682061	0.102538509787655	4.06667992879553	4.76876686765868e-05	0.000115559335261951	NOT_CHANGE
AP2M1	28479.3	7276.73	12180.1255679837	-1.13995	0.818349434665142	-1.39298	0.163624814876795	0.217123493579946	NOT_CHANGE
AP3B1	3997.17	599.182	1387.67126131955	-1.90405	0.233582184707671	-8.15153	3.59342913321331e-16	1.97842240420593e-15	DOWN
AP3M1	11761.8	3373.82	5310.22078097116	-0.961466	0.377542878595021	-2.54664	0.0108765711413915	0.018854116595632	NOT_CHANGE
AP3M2	6105.67	5011.45	5232.10647986144	0.566353099423239	0.0596049889186326	9.50177342028155	2.06345762504742e-21	1.44145297590425e-20	NOT_CHANGE
AP3S1	5080.83	658.545	1700.5331890304	-2.09972	0.551174473135573	-3.80954	0.000139228138891519	0.000317247220602106	DOWN
AP3S2	3839.83	1724	2204.60704638096	-0.331263	0.350100429710854	-0.946196	0.344048813959827	0.416539160306041	NOT_CHANGE
AP4B1	1991	1620.82	1692.8862284127	0.549554273256889	0.0974546431296143	5.63907737598489	1.70963705882905e-08	5.73359427854779e-08	NOT_CHANGE
APAF1	1791.5	342.364	676.894628283792	-1.55205	0.0827566529220608	-18.7544	1.78217315114674e-78	5.43691954081724e-77	DOWN
APBA1	1585.67	1395.18	1440.39663687878	0.637319811161632	0.203997152274848	3.12416033289996	0.0017831326435252	0.00351341112132968	NOT_CHANGE
APBA3	700.5	580.909	601.726290340996	0.587288880067175	0.12638381837047	4.64686767372109	3.37013193579575e-06	9.25321007589137e-06	NOT_CHANGE
APBB1IP	654	483.091	514.510806078349	0.432142607157807	0.256453672623573	1.68507084627372	0.091974903617225	0.130521689065792	NOT_CHANGE
APC	2778.67	2294.09	2396.90621149305	0.564156987963426	0.0839044018532578	6.72380680277171	1.77037137240395e-11	7.42850180513685e-11	NOT_CHANGE
APC2	1322.67	1972	1803.7381775703	1.41600198715638	0.158105223081134	8.95607342731328	3.36445977376541e-19	2.16360116815973e-18	UP
APCDD1	110.167	105.636	106.293576932888	0.789947414435585	0.239076125611713	3.30416687326843	0.00095259112074523	0.00194428342841181	NOT_CHANGE
APCDD1L	220.833	241.455	232.54526794581	1.04114393477125	0.420557046131743	2.47563070063296	0.0133001070868348	0.0227123245682428	UP
APH1A	2093.33	1001.73	1249.67498306119	-0.218601	0.0756889006776904	-2.88815	0.00387513401489117	0.00723793886543559	NOT_CHANGE
API5	12796.5	2600	4966.51577943435	-1.47328	0.491219044285898	-2.99923	0.00270659278491261	0.00519202109256474	DOWN
APLF	2235	429.364	845.500355837373	-1.57186	0.548437273143621	-2.86607	0.00415607795392213	0.00772612077686731	DOWN
APOB	443.833	0.363636	101.981199706215	-9.32377	1.53747406174848	-6.06434	1.32494062820978e-09	4.86170834813758e-09	DOWN
APOBEC2	150.833	89.8182	103.40627119892	0.109265812837766	0.1959489343613	0.557623919690712	0.577101219274425	0.642070859710711	NOT_CHANGE
APOBEC4	0	1.81818	1.31258301013614	4.0687396214087	3.07627774965567	1.3226177713843	0.185962521268728	0.243187683125288	NOT_CHANGE
APOLD1	397.5	570.273	524.025780811498	1.3192176366718	0.770761433916417	1.71157712181907	0.0869746274390832	0.124319776432279	NOT_CHANGE
APOO	1693.5	109.091	483.333532424731	-3.14594	0.19609407340648	-16.043	6.39726061880801e-58	1.29483015409528e-56	DOWN
APOOL	5216.5	3783.55	4102.96797442612	0.376314324191039	0.0677149068155086	5.55733356048646	2.73926977869317e-08	9.00025424164797e-08	NOT_CHANGE
APOV1	980.667	2.81818	226.623585793033	-7.60981	1.2692270679263	-5.99563	2.02700930492699e-09	7.30208999464571e-09	DOWN
APPBP2	10402.3	2175.64	4086.67956228364	-1.42753	0.626740084023315	-2.27771	0.0227438067935809	0.0371417480996803	DOWN
APPL1	3011.33	1709.45	2010.09225052974	0.0197801854425684	0.0825913580654557	0.239494614277829	0.810722072155328	0.843796603158118	NOT_CHANGE
APTX	742.333	217.091	338.741492280101	-0.948472	0.260038979143152	-3.64742	0.00026488234619231	0.000583036603765925	NOT_CHANGE
AQP10	41.3333	57.5455	53.2860866208867	1.31909602050302	0.217796932559252	6.05654085667234	1.39079828137325e-09	5.07975196464549e-09	UP
AQP11	276	111.818	149.924112756773	-0.478075	0.206559268366742	-2.31447	0.0206419297401038	0.0339728397989981	NOT_CHANGE
AQP12A	31.3333	30.3636	30.228996444546	0.799362542424867	0.287797402984627	2.77751826157919	0.00547757619754638	0.0100031502855713	NOT_CHANGE
AQP2	0.666667	1.72727	1.50742020445546	2.40476578554305	2.62741660269663	0.915258654860801	0.360055858753556	0.43243681019945	NOT_CHANGE
AQP3	226.167	31.3636	78.6302235760274	-2.03316	0.756878501729608	-2.68624	0.00722607207182442	0.0129711896343295	DOWN
AR	23878.7	19247.1	20037.2891190785	0.566562755146586	0.194164523970165	2.91795196960719	0.00352338617175508	0.00662602253562636	NOT_CHANGE
ARAP3	1419.83	978.909	1063.44494758394	0.324810883180306	0.185885198416003	1.74737357222705	0.0805725586102029	0.116009053265716	NOT_CHANGE
AREG	143.333	107.636	114.782340404136	0.445359045453388	0.251338144138734	1.77195167482241	0.0764025794192598	0.110584984880272	NOT_CHANGE
ARF1	33709	290.455	7994.2347541294	-5.98705	0.443171989389384	-13.5095	1.37374045338092e-41	1.80732728397928e-40	DOWN
ARF6	5294.17	4172.55	4383.89178856998	0.518388815609772	0.141013719204417	3.67615873501146	0.000236772229084092	0.000524085743661423	NOT_CHANGE
ARFGAP3	8473.83	1536	3138.64547638838	-1.6402	0.728374257336748	-2.25187	0.0243304767848812	0.039386557522821	DOWN
ARFIP2	3003.17	2650.18	2710.98707885295	0.661482206481084	0.0973390994029973	6.79564748942721	1.07827139858398e-11	4.57920906661588e-11	NOT_CHANGE
ARFRP1	2623.33	708.091	1157.09837432694	-1.05655	0.872523597011385	-1.21091	0.225928926653936	0.288755549852177	NOT_CHANGE
ARG2	2409.83	127.273	648.283590135707	-3.38886	0.260478248032451	-13.0102	1.07117416940311e-38	1.33421398023287e-37	DOWN
ARGLU1	20402.8	10513.6	12773.8787259403	-0.11853	0.103946436504177	-1.14029	0.254163537253087	0.320582380800015	NOT_CHANGE
ARHGAP1	4971.17	3476.73	3825.37553232526	0.327636971165601	0.120596347143067	2.71680676013276	0.00659150802083916	0.0118895667385316	NOT_CHANGE
ARHGAP10	1263.17	187.909	434.28512575067	-1.90315	0.364083447789056	-5.22722	1.72075193076466e-07	5.29817086434852e-07	DOWN
ARHGAP12	6075.67	1320.82	2389.08451998279	-1.38468	0.639995036219756	-2.16358	0.0304967727020537	0.0485595359590189	DOWN
ARHGAP20	206.333	9.27273	54.3192598459577	-3.58402	0.558833572041259	-6.41339	1.42314287768696e-10	5.62751864282603e-10	DOWN
ARHGAP24	3390	2275.91	2505.30907055055	0.289872721266648	0.129734702638591	2.23434991078803	0.0254600587087028	0.0410992512130517	NOT_CHANGE
ARHGAP25	289	300	293.365973417945	0.918453480473184	0.309558293737729	2.96698069169272	0.00300739844659121	0.00572039794886251	NOT_CHANGE
ARHGAP28	1498.5	1273	1319.12244376962	0.597094732814139	0.146521024529196	4.07514713149688	4.59852633424619e-05	0.000111777112397093	NOT_CHANGE
ARHGAP29	2830.83	1515.45	1804.24073897527	-0.0320181	0.372899760257647	-0.0858625	0.931575761120222	0.946412633763546	NOT_CHANGE
ARHGAP30	475.5	522.364	501.923897149375	1.00341050812175	0.254860267815423	3.93710057955542	8.24720458263919e-05	0.000193898350481633	UP
ARHGAP39	389	451.364	435.717753613079	1.05652072826632	0.187239683876561	5.64261115161271	1.67490336203232e-08	5.62308066519621e-08	UP
ARHGAP40	1995.33	1467.91	1577.86982503657	0.418781660302592	0.156292375556527	2.6794759425173	0.00737375016948913	0.0132174942720193	NOT_CHANGE
ARHGAP6	1564.83	1048.82	1150.35913044861	0.294866030780542	0.179016921942983	1.64714054727439	0.0995291605484361	0.140151368869014	NOT_CHANGE
ARHGAP8	822.833	200	340.70159584029	-1.191	0.174780222928297	-6.81428	9.47375184726847e-12	4.03417012242079e-11	DOWN
ARHGDIA	13929.2	13031.5	13133.7597445879	0.764433405626849	0.0957655297333271	7.98234404128003	1.43580163665323e-15	7.65155049406343e-15	NOT_CHANGE
ARHGDIB	4519.67	1876.27	2458.40077821146	-0.43284	0.585051441037931	-0.739832	0.459401681303566	0.531438288593518	NOT_CHANGE
ARHGEF1	1949.33	1761.18	1804.87362598598	0.704796589270597	0.251548897813631	2.80182737987097	0.00508140548721291	0.00932871388378772	NOT_CHANGE
ARHGEF16	333.833	212.545	238.739986519203	0.180873842763246	0.155506422309614	1.16312779933375	0.244777654692134	0.310146647147036	NOT_CHANGE
ARHGEF26	1507.67	1458.73	1453.96007666633	0.802990641886623	0.145521346011519	5.51802648817625	3.42827768456449e-08	1.11768578100283e-07	NOT_CHANGE
ARHGEF33	0.333333	3.09091	2.43932898162789	3.95024931780061	1.32744340521428	2.97583256829165	0.00292194341524067	0.00557296063643759	UP
ARHGEF37	1442.67	1034.45	1119.80550382033	0.363958812129475	0.111663815565079	3.25941586616621	0.00111641887868668	0.00225822716813146	NOT_CHANGE
ARHGEF38	27.6667	19.7273	21.4510366259122	0.339032979218669	0.282036865767825	1.20208745865785	0.229329644855436	0.292628148567807	NOT_CHANGE
ARHGEF39	199	42.1818	78.0435967875561	-1.38179	0.261473597327525	-5.28463	1.25956083935421e-07	3.91828901503538e-07	DOWN
ARID1A	4026.5	4344.64	4239.80451457363	0.965555510238037	0.0975558008512144	9.89746895431301	4.26943240001507e-23	3.26409995231177e-22	NOT_CHANGE
ARID2	4030.33	2675.82	2978.80937683182	0.246096231024077	0.123031635271227	2.00026790249151	0.0454713430164768	0.0697308234941843	NOT_CHANGE
ARID3A	415	369.818	375.370713115368	0.702198301372782	0.210950780776336	3.32873051613542	0.000872427746783547	0.00179400235133119	NOT_CHANGE
ARID3B	1604	1608.09	1598.03973397638	0.855035405532194	0.132676008320137	6.44453670530288	1.15954070481712e-10	4.62279012053037e-10	NOT_CHANGE
ARID3C	0.666667	1.63636	1.37439241557254	2.25162831025138	2.14120805452259	1.05156913897067	0.292997272985898	0.362586278445217	NOT_CHANGE
ARID4A	4575	2084.73	2653.14671232702	-0.281772	0.074738561530594	-3.7701	0.000163182797913585	0.000368825829929954	NOT_CHANGE
ARID5A	476.667	699.364	643.307045028158	1.42504332839438	0.208534973884692	6.83359391399904	8.28132381582151e-12	3.53594049336801e-11	UP
ARID5B	3086.17	3000.36	2985.76179216105	0.824073494591098	0.144295753352837	5.71100309914211	1.12312200649263e-08	3.81728496824596e-08	NOT_CHANGE
ARL1	8456.67	920.818	2665.09442888918	-2.38122	0.349132298047232	-6.82038	9.07993726336052e-12	3.86908257882063e-11	DOWN
ARL14	1.5	0	0.336613302523102	-2.13607	3.11960770225719	-0.684723	0.493518942696311	0.565313281902268	NOT_CHANGE
ARL14EPL	0	1.54545	1.17438623944291	3.90573770438882	3.08665994862961	1.26536054161809	0.205742113153008	0.265969589470061	NOT_CHANGE
ARL16	333	439.182	412.196872797887	1.23136344800165	0.139026055121425	8.8570696113486	8.21452417417589e-19	5.17195614754943e-18	UP
ARL3	9302.5	6295.55	6945.94406379889	0.254519664005779	0.25876591172655	0.983590389891627	0.325316952163594	0.396750975842622	NOT_CHANGE
ARL4C	1289.5	866	963.926243098279	0.254024516685815	0.202918764328199	1.2518532602286	0.210623338696048	0.271280110925055	NOT_CHANGE
ARL6IP1	18495.7	42.0909	4374.00038902327	-7.9575	0.178537455409035	-44.5705	0	0	DOWN
ARL6IP4	1703.33	1607.18	1614.9679348955	0.755534681160907	0.103468524929455	7.30207260300684	2.83368280435426e-13	1.31966865114286e-12	NOT_CHANGE
ARL8BL	4887.67	919.091	1853.59861526146	-1.60706	0.204277438211964	-7.86703	3.63148333919538e-15	1.89058675078474e-14	DOWN
ARMC6	4021	813.909	1571.25878689365	-1.4244	0.625146090127457	-2.27851	0.0226959515830439	0.0370731852682159	DOWN
ARMC8	3456.33	914.909	1502.18249482233	-1.07881	0.0714671771481473	-15.0952	1.74246362442207e-51	3.05657160784038e-50	DOWN
ARMC9	1890.17	1165.91	1329.70912802426	0.139610973178891	0.086192300606884	1.61976153549544	0.105283511876713	0.147289627271033	NOT_CHANGE
ARMH4	7456.83	5123.09	5777.44604420143	0.290967005322405	0.416527106608391	0.698554789606922	0.484830306074003	0.55606672409323	NOT_CHANGE
ARNTL	2081.67	293.909	703.856292098011	-1.97791	0.30508210510632	-6.48319	8.98003860470331e-11	3.6189498269752e-10	DOWN
ARNTL2	2624.5	1199.09	1516.05990929016	-0.291435	0.601387146071293	-0.484604	0.627957366006475	0.686288177690417	NOT_CHANGE
ARPC1A	9085.33	1535.27	3267.46524530954	-1.7205	0.0947541656051428	-18.1575	1.11915075735129e-73	3.11340838443762e-72	DOWN
ARPC3	5468.83	411	1589.41824039216	-2.89696	0.649158478513073	-4.46263	8.09587055217705e-06	2.14632336427364e-05	DOWN
ARPC4	4734.67	212.455	1268.60794192584	-3.64136	0.137565491737937	-26.47	2.14912692590223e-154	1.8591419913798e-152	DOWN
ARPC5	15092	8586.91	10022.191457899	0.0219381415256738	0.392203010647835	0.0559356785391236	0.955393047947184	0.965829379966411	NOT_CHANGE
ARR3	10.3333	14	13.2255690149247	1.26683301485692	0.533784174569301	2.37330568273048	0.0176296667300076	0.0294605306694887	UP
ARRDC1	2341.33	1227.55	1489.40749863079	-0.0551377	0.501739386025955	-0.109893	0.912494116382322	0.930884149965272	NOT_CHANGE
ARRDC2	919.167	581.545	653.676114407308	0.192783476594353	0.184272622560254	1.04618620995268	0.295475068435999	0.365151674593607	NOT_CHANGE
ARSA	1153.33	1367.91	1306.97822280859	1.10525265815842	0.14748359500816	7.49407185319331	6.67691413020285e-14	3.22360189084335e-13	UP
ARSD	293.833	132.182	168.847473478974	-0.310586	0.13046937280007	-2.38053	0.0172879856596279	0.0289201667392187	NOT_CHANGE
ARSG	466.833	398.273	411.076018155148	0.632291369702672	0.118376730650813	5.34134847470826	9.22577132643141e-08	2.90722285061948e-07	NOT_CHANGE
ARSJ	497.667	447	455.39123830215	0.711915972877132	0.188763996955203	3.77146057701927	0.000162294801252104	0.000367081543662979	NOT_CHANGE
ART1L2	20.3333	44.0909	38.0994340570653	1.93813705883025	0.647300717107008	2.99418339514962	0.00275180484531448	0.00526914724019435	UP
ART1L3	25.3333	22.7273	22.989078836043	0.712147832906304	0.405156074907863	1.75771234102378	0.0787964669467972	0.113763074707139	NOT_CHANGE
ART7B	15	16.2727	15.7862668618196	0.977310170563112	0.484405964006894	2.01754363732236	0.0436388119520469	0.0671816424859036	NOT_CHANGE
ASAH1	20576.8	5068	8642.17898457111	-1.17937	0.420932063798789	-2.80181	0.0050816747047078	0.00932871388378772	DOWN
ASB1	5261.5	3051.18	3552.63162373274	0.0672167936408343	0.123034562109464	0.54632448385545	0.584842909096128	0.649425526805354	NOT_CHANGE
ASB12	24.5	24.0909	23.7962735512954	0.848659518428131	0.422908661755232	2.00672058809548	0.0447794225773635	0.0687699546634364	NOT_CHANGE
ASB13	651.667	694.636	681.885848608623	0.91444765552436	0.143600208799435	6.36801062595639	1.91495653920959e-10	7.52517146553114e-10	NOT_CHANGE
ASB14	701.667	558	590.965374117975	0.495779183464014	0.127138596862924	3.89951750056314	9.63845708147938e-05	0.000223775207608611	NOT_CHANGE
ASB5	3327.17	628.091	1250.2432124419	-1.57057	0.13362396767526	-11.7536	6.76526505486144e-32	6.95808612727199e-31	DOWN
ASB6	1883.5	2429.55	2285.36745789989	1.20171391541405	0.0858159896500992	14.0033800264245	1.48630293286167e-44	2.17268588449571e-43	UP
ASB8	2067.67	1590.45	1694.49278896536	0.473790782110949	0.107560345417788	4.40488341935534	1.0584078248683e-05	2.77149187994378e-05	NOT_CHANGE
ASCC3	3764.5	380.182	1169.78418816247	-2.47785	0.118270773479326	-20.9507	1.85062185963876e-97	7.49145964334536e-96	DOWN
ASCL4	3.66667	4	3.99443608256776	0.97959024130911	1.21495651746037	0.806275967272268	0.420083744523309	0.492358731749201	NOT_CHANGE
ASF1A	2012.83	506.818	854.925032706802	-1.15007	0.229992604970165	-5.00045	5.71968288572338e-07	1.67842924829661e-06	DOWN
ASIC1	241.667	232.364	237.576645139619	0.737583188110453	0.407650475929156	1.80935196120962	0.0703963412454445	0.102739287026804	NOT_CHANGE
ASIC2	644.5	162.273	271.603920560696	-1.12507	0.184369496918039	-6.10227	1.0457535720812e-09	3.88010211967849e-09	DOWN
ASIC4	140.667	305.455	263.573097267923	1.94180441061623	0.361487004030237	5.37171292181171	7.79922046405e-08	2.47125324789141e-07	UP
ASMT	2.16667	2.63636	2.48897045780001	1.12794212568723	1.74021211653325	0.648163585904836	0.516879151191763	0.587701087464167	NOT_CHANGE
ASMTL	1593.17	233	550.782560537436	-1.93758	0.136161145522812	-14.2301	5.96122272076003e-46	9.00600992382765e-45	DOWN
ASNS	5475.67	747.273	1851.55246145869	-2.04765	0.323412350941986	-6.33139	2.42963209515223e-10	9.45189162516017e-10	DOWN
ASPH	24464.3	6562.27	10624.7541696939	-1.06007	0.1596683930949	-6.63921	3.15365272244954e-11	1.30421198050222e-10	DOWN
ASPHD1	693	827.455	791.122163099435	1.10175011721837	0.18673576055254	5.90004889239404	3.63393870743633e-09	1.28418147383662e-08	UP
ASPSCR1	4961	2116.55	2764.68082179943	-0.384866	0.0594246387044545	-6.47654	9.38474836602139e-11	3.77001818902195e-10	NOT_CHANGE
ASTE1	614.667	530.182	545.748300684192	0.63448927200555	0.093451587982317	6.7894969545687	1.12525206523291e-11	4.77551531716791e-11	NOT_CHANGE
ASTL	6.66667	0.272727	1.70408554212187	-3.49988	2.31195593878572	-1.51382	0.130071600646114	0.176759663886424	NOT_CHANGE
ASXL1	1722.5	2281.91	2129.05075302201	1.26889700249355	0.113815822301734	11.1486872109012	7.2670583749013e-29	6.86998108345834e-28	UP
ASXL3	734	832	806.68876646254	1.01255710391552	0.145916880901956	6.93927321949727	3.941222447793e-12	1.71174826394861e-11	UP
ATAD1	3315.17	903.455	1457.25193344004	-0.995597	0.824971802444469	-1.20683	0.227499490374204	0.29058642429472	NOT_CHANGE
ATCAY	1722.83	1315.18	1419.87708235675	0.440405784113494	0.229784543559819	1.91660316786645	0.0552883652614592	0.0826576767580765	NOT_CHANGE
ATF2	6512.67	1385.36	2578.99781751128	-1.34842	0.804625341771772	-1.67583	0.093771397443834	0.132772729788747	NOT_CHANGE
ATF3	902.5	501.091	601.500830245013	-0.0298523	0.256096148988389	-0.116567	0.907203459512973	0.926721101071567	NOT_CHANGE
ATG10	2082.33	412.091	796.124627741576	-1.49083	0.589395049646441	-2.52942	0.0114252202619514	0.0197455571850638	DOWN
ATG101	2033.67	1791.18	1852.13760955486	0.676407741359157	0.288005856389266	2.34859023298794	0.0188446325867928	0.0312592211152079	NOT_CHANGE
ATG14	1056.33	1400.27	1314.78701688243	1.24999	0.0862888974119928	14.4860604819974	1.48414242525083e-47	2.32564749763251e-46	UP
ATG16L1	2436.5	1451.09	1678.32583682996	0.108328746636471	0.493044677807817	0.219713854570186	0.826094013927058	0.857459516428233	NOT_CHANGE
ATG3	2781.33	58	701.876370926322	-4.76566	0.19128782577951	-24.9135	5.30691042552082e-137	4.13742460952642e-135	DOWN
ATG4C	3751.67	1026.27	1656.00844678958	-1.04201	0.512838127863888	-2.03185	0.042168428784083	0.0652041204141734	NOT_CHANGE
ATG5	3067.17	553.909	1138.76153719526	-1.63577	0.152980415816468	-10.6927	1.10116842888121e-26	9.61808938919064e-26	DOWN
ATG9A	4237.33	3250.91	3460.29728183036	0.472483279011029	0.0655577482714237	7.20713098709313	5.7143030243701e-13	2.6130212598767e-12	NOT_CHANGE
ATG9B	973.667	667.455	736.13224285462	0.284223759915829	0.104967268740298	2.70773702437693	0.00677436776504394	0.012201977306404	NOT_CHANGE
ATIC	6226.33	570.636	1888.53593155642	-2.61462	0.104017481610543	-25.1363	1.99466147881231e-139	1.59446673907591e-137	DOWN
ATL1	2659.17	746.818	1178.07073357821	-0.994152	0.197589277497709	-5.03141	4.86889655905326e-07	1.43745122816369e-06	NOT_CHANGE
ATN1	5998	5415.91	5509.6500974424	0.716717444272021	0.157925803497803	4.53831754151557	5.67048289179178e-06	1.52444016439613e-05	NOT_CHANGE
ATOH7	0	6.63636	5.04589188611819	6.00919747502167	1.2894605841687	4.66024130461943	3.15838891727459e-06	8.68694512743425e-06	UP
ATP10A	2782.33	1219.36	1578.44895383143	-0.329896	0.262473534072038	-1.25688	0.208798810267804	0.269204672691136	NOT_CHANGE
ATP10B	117	69.2727	80.8694609083984	-0.0293715	0.570305149188077	-0.0515013	0.958926055285623	0.968898886260594	NOT_CHANGE
ATP11A	3171.67	2063.18	2295.72340418356	0.24276791679273	0.21607832620131	1.12351812909988	0.261217505433355	0.328276327723709	NOT_CHANGE
ATP12A	210.167	17.9091	64.2947729052645	-2.76321	0.321884787713696	-8.58448	9.12471985283178e-18	5.47743401812098e-17	DOWN
ATP13A1	3096.33	2093.36	2299.05388663451	0.29481130386853	0.110737645050543	2.66225007524743	0.00776201874934746	0.0138154307785032	NOT_CHANGE
ATP13A2	3248	4076.73	3850.59325164321	1.16440456430085	0.0968446014434837	12.0234328702397	2.67617509106953e-33	2.84034381514355e-32	UP
ATP13A4	119.833	104.455	109.039034545536	0.611237877337324	0.327580321270161	1.8659175708947	0.0620528988840178	0.0919437016547566	NOT_CHANGE
ATP1B3	36054.8	1607	9644.57241672083	-3.64202	0.159703578424449	-22.8049	4.09951252064483e-115	2.08777593289291e-113	DOWN
ATP23	1496	338.364	611.561046872361	-1.34205	0.446769307838775	-3.0039	0.00266540611255797	0.00512079087338108	DOWN
ATP2A2	10953.3	8574.09	9090.14047540167	0.498592199653846	0.105487020688317	4.72657390833928	2.28339705408286e-06	6.37473580748596e-06	NOT_CHANGE
ATP2B1	6390.5	1317.73	2518.92101546308	-1.41538	0.397908319133099	-3.55705	0.000375036704573836	0.000808312897400605	DOWN
ATP2C1	16834.2	1487.73	4998.37093135773	-2.69429	0.604651790675255	-4.45593	8.35301532336885e-06	2.21263807747795e-05	DOWN
ATP2C2	645.667	105.364	224.536728726049	-1.71342	0.445239295666751	-3.84831	0.000118933525757582	0.000273412892304015	DOWN
ATP4B	1.33333	2	1.8001206744379	1.44202853846817	1.60045878133299	0.901009482585444	0.367583277898753	0.440138111477175	NOT_CHANGE
ATP5A1W	6403.67	513.091	1884.18073841823	-2.80599	0.097941451268973	-28.6496	1.61935065766745e-180	1.92947158550376e-178	DOWN
ATP5C1	12202.2	914	3566.00618752306	-2.9197	0.238358670630269	-12.2492	1.69720783843359e-34	1.87703458839021e-33	DOWN
ATP5E	2084	133.091	595.367062970181	-3.1611	0.192576442349049	-16.4148	1.49918128233916e-60	3.18765313063022e-59	DOWN
ATP5G3	4712.5	406.182	1403.67787001552	-2.69938	0.521542185526836	-5.17577	2.2697878721142e-07	6.90781224694033e-07	DOWN
ATP5H	5792.17	92.5455	1453.28108245564	-5.16462	0.204549929366157	-25.2487	1.17035721970342e-140	9.5984491460092e-139	DOWN
ATP5I	1399.33	209.455	490.612245824793	-1.93059	0.152019076920237	-12.6997	5.93787334454234e-37	7.04843424262874e-36	DOWN
ATP5J2	1900.67	141.091	562.100818976981	-2.95902	0.243842580347633	-12.1349	6.89571998532847e-34	7.46937765134636e-33	DOWN
ATP5L	4755.67	282.636	1345.40780164063	-3.25973	0.258186657113835	-12.6255	1.52788113706361e-36	1.79675407459156e-35	DOWN
ATP5MC1	2839.33	346.182	931.633313500391	-2.20255	0.130162862649192	-16.9215	3.12476783137734e-64	7.28151618271141e-63	DOWN
ATP5PB	9396.17	778.091	2815.77613909237	-2.77494	0.178357712342546	-15.5583	1.39763292283636e-54	2.61125796086142e-53	DOWN
ATP5PF	4057	955.273	1692.5459259718	-1.27441	0.19097843532599	-6.67306	2.50524182252341e-11	1.0435753370208e-10	DOWN
ATP5PO	5870.5	131.364	1494.04521123818	-4.68268	0.227091938808442	-20.6202	1.80773338783152e-94	6.91868869342791e-93	DOWN
ATP6AP1L	1806.83	478.182	780.941538714501	-1.07764	0.112341273544194	-9.59254	8.59391161232524e-22	6.11154862971102e-21	DOWN
ATP6V0A2	7234.67	658.818	2192.35053639299	-2.62601	0.104246686118267	-25.1903	5.11691365469842e-140	4.14273201659238e-138	DOWN
ATP6V0D1	6327.17	4877.27	5193.28256576177	0.47255484962589	0.0544062342184775	8.68567465500858	3.76501072036838e-18	2.28176993273765e-17	NOT_CHANGE
ATP6V0D2	25	1.09091	6.79408388940904	-3.71487	1.90350741369028	-1.95159	0.0509868162753324	0.077121375994904	NOT_CHANGE
ATP6V1A	14086.5	4823.64	6881.86570265832	-0.72935	0.696804321996761	-1.04671	0.295234648806827	0.364925975184011	NOT_CHANGE
ATP6V1C1	6889	938.273	2327.30811299691	-2.05752	0.441010136549879	-4.66548	3.07900945252908e-06	8.47600030197086e-06	DOWN
ATP6V1E1	6525.17	666.091	2029.81992981542	-2.39882	0.73353173793088	-3.27023	0.00107460482391166	0.00217643664624828	DOWN
ATP6V1H	4615.33	460.182	1434.36530785514	-2.50884	0.454068932223424	-5.52523	3.29049830201226e-08	1.07498690001073e-07	DOWN
ATP7A	7005.17	4136.45	4775.57362618279	0.0906965979826355	0.0615789290767211	1.47285117397278	0.140791170096832	0.190140341993476	NOT_CHANGE
ATP8	13117	36077.5	30509.9040131262	2.3373056625745	0.238581580920169	9.79667270859681	1.16355364802068e-22	8.69567016242671e-22	UP
ATP8B1	755.333	443.364	510.023225460008	0.0659012470195924	0.160259928259507	0.411214754276436	0.680915070446597	0.730295290399161	NOT_CHANGE
ATP8B3	131.333	130	127.944166080085	0.839587803977773	0.271015057751862	3.09793784501261	0.0019487229486644	0.00381942440124633	NOT_CHANGE
ATPAF2	646.5	354.818	421.962881016167	-0.0307499	0.107852577957292	-0.285111	0.775559418583716	0.81545319205778	NOT_CHANGE
ATRIP	1262.5	789.545	890.328628850447	0.163498414865839	0.161823111321678	1.01035268405408	0.312326348432607	0.382236606657347	NOT_CHANGE
ATVR1	5295.5	786.364	1836.29600734218	-1.87383	0.450314121771156	-4.16115	3.16644271573661e-05	7.86628078279965e-05	DOWN
ATXN1	345.667	483.455	448.544612301427	1.33412408138225	0.226917317828098	5.87934007924826	4.1190533184706e-09	1.45236302100178e-08	UP
ATXN10	1830.67	269.909	632.844636511472	-1.9163	0.311535959978768	-6.15113	7.69341948003809e-10	2.88846278337934e-09	DOWN
ATXN3	6857	1594.91	2839.10961120662	-1.25161	0.812649297754982	-1.54016	0.123520291165865	0.169314225898076	NOT_CHANGE
ATXN7L1	2154.17	2448.73	2357.1055876408	1.0412789961671	0.106721997059288	9.75692945090441	1.72292749983953e-22	1.27403830930757e-21	UP
AUH	1472.5	726.455	897.168866520074	-0.176876	0.085534874407302	-2.06788	0.0386509816201125	0.0601332714784455	NOT_CHANGE
AUTS2	3275.33	2765.36	2874.82398978188	0.604830236260801	0.10575788778319	5.71900828334186	1.07147572180631e-08	3.65157538219475e-08	NOT_CHANGE
AvBD10	2.5	0	0.592198871976148	-2.94822	3.10301458087198	-0.950115	0.342053890216271	0.414350178726147	NOT_CHANGE
AvBD9	59.6667	0	13.7180524474451	-7.48277	2.63131421917281	-2.84374	0.00445874305970155	0.00825475298212117	DOWN
AVD	1287	119.818	378.094150442591	-2.47654	0.630893907286927	-3.92545	8.6568269657848e-05	0.000202398601588045	DOWN
AVDL	1.16667	2.27273	1.98312059804913	1.73695992545777	1.88496075531754	0.921483336222118	0.35679813731453	0.429095455559181	NOT_CHANGE
AVEN	5394.83	1425.64	2360.31778901245	-1.10017	0.129848289865256	-8.47273	2.39716165252965e-17	1.40297273732389e-16	DOWN
AVP	0.333333	0.818182	0.711542987035019	2.04793619345856	3.16810126483264	0.646423842631415	0.518004903528762	0.588663121429573	NOT_CHANGE
AVPR1B	47287	38605.5	41774.0182071874	0.495901126153297	0.592961536392056	0.836312468378077	0.402979140618744	0.475843917914616	NOT_CHANGE
AWAT1	7.83333	11.5455	10.6861932932998	1.34395650757091	1.02612671412139	1.30973737363583	0.19028469567197	0.2479669527793	NOT_CHANGE
AXDND1	5.16667	3.09091	3.54473406002755	0.0827891314917076	1.19059478771946	0.0695359431652538	0.944563023372726	0.957296660664222	NOT_CHANGE
AXIN2	573.833	353	402.534127985401	0.146231323573488	0.176729732715246	0.827429099375721	0.407993892833273	0.480496039716334	NOT_CHANGE
AXL	2097.83	1288.64	1466.46209085305	0.153147693335274	0.328728372280063	0.465879145974046	0.641302009015058	0.698124838291689	NOT_CHANGE
AZIN1	9895	2099.73	3901.33975409747	-1.39129	0.215854214580904	-6.44549	1.15231312811801e-10	4.5968777031366e-10	DOWN
AZIN2	665.5	401.818	462.082460516128	0.120550697091461	0.177548047590883	0.678975064649778	0.497153661524849	0.568960741668978	NOT_CHANGE
B3GALNT1	8919.67	6471.45	7021.06722136523	0.379614013652977	0.57618480373487	0.658840724698556	0.509998052816145	0.581132750547447	NOT_CHANGE
B3GALT2	368.5	407.727	393.666942931285	1.04399390975508	0.418781874489786	2.49293002718183	0.0126693810963752	0.0217233618310099	UP
B3GALT6	1564.67	1220.64	1292.95072062267	0.496492731493909	0.0733634518002103	6.76757594293683	1.30957916034677e-11	5.53547014564249e-11	NOT_CHANGE
B3GAT1	1084.67	950.545	988.489903643225	0.63958784234442	0.256486161972296	2.49365438441667	0.012643558745274	0.0216908648400993	NOT_CHANGE
B3GAT1L	350.5	489.727	455.212948759274	1.37211884015585	0.34440547492637	3.98402156774423	6.77587189548886e-05	0.000161348533257964	UP
B3GLCT	8167.17	2387.73	3723.35602363036	-0.891035	0.727122439245259	-1.22543	0.220414814296944	0.282565885563378	NOT_CHANGE
B3GNT10	18	39.1818	33.9987	1.9706059246952	0.33215147557043	5.93285313970357	2.97715134270899e-09	1.06218704684787e-08	UP
B3GNT5	464.167	451.182	447.890667557889	0.816338538231347	0.169904732134682	4.8046839424357	1.54996149405934e-06	4.39120988559207e-06	NOT_CHANGE
B3GNT9	2008.67	1542.91	1663.61218618525	0.430347324481348	0.213347339758591	2.01712064921128	0.0436829242343771	0.0672331626956109	NOT_CHANGE
B4GALT1	2799.17	1558.27	1834.02264831302	-0.00656289	0.760502554367511	-0.00862967	0.99311460505786	0.994059079242414	NOT_CHANGE
B4GALT3	596.833	318.818	383.094745340282	-0.0607002	0.136338257750305	-0.445218	0.656162560089503	0.71123696652338	NOT_CHANGE
B4GALT4	2405.67	761.727	1135.60624578286	-0.811107	0.14365918250318	-5.64605	1.64177597293787e-08	5.51479535590566e-08	NOT_CHANGE
B4GALT5	2053.5	1241.18	1423.2554130481	0.12658329469156	0.592028710995201	0.213812763368813	0.830693071383451	0.860959584077876	NOT_CHANGE
B9D1	1884.17	1815.36	1824.71878937447	0.778263035559294	0.0902332065573485	8.62501805324476	6.4082544740773e-18	3.85778141122957e-17	NOT_CHANGE
BAALC	78.5	92	86.8271082252381	1.08699758012215	0.429426734109789	2.53127598675364	0.0113648386335166	0.0196519594662261	UP
BAAT	456.167	294	332.934219931859	0.180662809273815	0.213863511631166	0.844757517988343	0.3982462380625	0.471312779865946	NOT_CHANGE
BACE1	6191.17	5762.36	5826.12458021793	0.754429446065975	0.0734813175725582	10.2669558874067	9.92882552042988e-25	7.95692045196887e-24	NOT_CHANGE
BACE2	1094.33	540.273	659.575291365806	-0.156167	0.184205036335194	-0.84779	0.396554901038723	0.469399100292321	NOT_CHANGE
BAG2	2824.33	1571.64	1869.92919257754	-0.0267171	0.161266142261627	-0.165671	0.868415766948734	0.894040686058242	NOT_CHANGE
BAG4	2643.33	2545.27	2551.84385292691	0.795261554277578	0.0582924353383306	13.6426201729583	2.2338771588241e-42	3.01430219187482e-41	NOT_CHANGE
BAHD1	7438.33	4907.09	5460.55577105214	0.244566114812948	0.287401392664912	0.850956610005342	0.394793456248056	0.467928054843557	NOT_CHANGE
BAIAP2	618.5	575.545	577.660531749964	0.756568052331892	0.196221024337248	3.85569311386106	0.00011540218748789	0.000265584844747093	NOT_CHANGE
BAIAP2L1	1893.33	508.909	837.310837356073	-1.07235	0.309714580969427	-3.46238	0.000535418301345031	0.00113082494080063	DOWN
BAIAP2L2	74	37.6364	46.0562078135133	-0.170125	0.33593609330878	-0.506421	0.612560973756272	0.673220074707772	NOT_CHANGE
BANP	984.833	299	455.609485541828	-0.882854	0.104152799941395	-8.47653	2.32015730611713e-17	1.36042649843358e-16	NOT_CHANGE
BAP1	3673.33	1817.27	2208.56025679046	-0.203831	0.436786837514847	-0.466661	0.640742660767466	0.697636190128715	NOT_CHANGE
BARHL1	4.5	6.81818	1.93076	-1.13213	1.36854012446837	-0.827253	0.408093686794405	0.480496039716334	NOT_CHANGE
BASP1	7373.5	955.727	2444.2944239106	-2.09619	0.55191977369319	-3.79799	0.000145874399630255	0.000331246614047126	DOWN
BATF	99.8333	81.3636	84.6605271824765	0.558450803369807	0.258692597892272	2.15874287830363	0.0308701202475983	0.0490797606655548	NOT_CHANGE
BAZ1B	4656.33	2854.27	3244.97118808121	0.151958683484286	0.0788976535680178	1.92602284874394	0.0541015209202015	0.0811330098815181	NOT_CHANGE
BBS10	1686.83	2503.18	2299.53027374016	1.41067459707822	0.10253011922381	13.7586360745266	4.51973344426103e-43	6.30068801335726e-42	UP
BBS12	1799.83	1529.18	1584.9475999271	0.59896500061041	0.101779661154065	5.88491839940154	3.98250431676487e-09	1.40500082460169e-08	NOT_CHANGE
BBS4	3675.5	1998.82	2363.58544767631	-0.058104	0.406581264733508	-0.142909	0.886362250451736	0.909403348757549	NOT_CHANGE
BBS5	2289.17	486.091	908.413113971155	-1.37953	0.301410862754646	-4.57691	4.71895525648261e-06	1.27623993339134e-05	DOWN
BCAR3	1072.83	592.818	702.758528676934	-0.040315	0.156785029938205	-0.257135	0.797074328940767	0.832951247271379	NOT_CHANGE
BCAS1	294.5	232.636	245.334311045872	0.551610407767029	0.396057954705097	1.39275174558167	0.163694874956041	0.217170826753655	NOT_CHANGE
BCAS2	1808.17	236	604.397914969461	-2.11343	0.123709573599279	-17.0838	1.95909310255399e-65	4.70405815309067e-64	DOWN
BCCIP	2890.67	239.091	866.185383947871	-2.77191	0.455249915864463	-6.08877	1.13781759518334e-09	4.21179256364757e-09	DOWN
BCDIN3D	337.833	343.545	340.689397669433	0.856775729283079	0.131321427730586	6.52426450191212	6.83360252901481e-11	2.77162491783741e-10	NOT_CHANGE
BCHE	25323.8	7393.64	11789.7236712831	-0.94451	0.649392557643181	-1.45445	0.145821351058114	0.195784955705867	NOT_CHANGE
BCL11A	512.833	499.182	499.65991840789	0.820416365062128	0.112100930665703	7.31855088258544	2.50662977650343e-13	1.1708111714955e-12	NOT_CHANGE
BCL2A1	341.833	259	275.405020703302	0.456333693615505	0.184969638055277	2.46707350683755	0.0136222390252455	0.0232059453586257	NOT_CHANGE
BCL2L1	4010.5	3452.82	3582.39660823119	0.603924118751891	0.168764274422837	3.57850688966769	0.000345562760635107	0.000747338641579007	NOT_CHANGE
BCL2L15	627.833	124.091	244.343375665025	-1.52281	0.244999901405625	-6.21553	5.11501675279233e-10	1.94469179975217e-09	DOWN
BCL7B	3698.33	2545.18	2801.87062806345	0.298091251854515	0.070588120828895	4.22296624919489	2.4110793677384e-05	6.06370617573398e-05	NOT_CHANGE
BCL9	1872	3202.18	2868.05322079042	1.62497357669804	0.129554116467479	12.5428170173654	4.35243768308255e-36	5.04323742544335e-35	UP
BCL9L	2054.5	1725.27	1793.79581613393	0.607691555930451	0.13229308624494	4.59352467448913	4.35821460814926e-06	1.18323840285738e-05	NOT_CHANGE
BCO2	12183.8	701.364	3439.1006266525	-3.32197	0.378080683295633	-8.78639	1.54439417457711e-18	9.55225192209052e-18	DOWN
BCOR	2981	1852.45	2103.48541357956	0.162885875669862	0.124519203762763	1.3081185130303	0.190833115111993	0.248437392798472	NOT_CHANGE
BCORL1	1212.33	1095.82	1117.62135781509	0.707643985971716	0.115616685471439	6.12060433220535	9.32211210083132e-10	3.48132098857184e-09	NOT_CHANGE
BDH1A	2705.17	2372	2446.37846287125	0.669625447581614	0.457887434983394	1.46242372343303	0.14362513239766	0.193223841306184	NOT_CHANGE
BDH2	7621.17	1566.18	2989.10807523635	-1.42634	0.909756486157386	-1.56782	0.116922541869495	0.161320920232873	NOT_CHANGE
BEAN1	1578.83	1348.09	1406.25397362193	0.602571763701649	0.188096589913651	3.20352306215796	0.00135757166551366	0.00271815633091908	NOT_CHANGE
BEGAIN	548.833	342.727	387.626656766893	0.182184103337956	0.204910536218531	0.889090950128902	0.373954202212617	0.446834585992937	NOT_CHANGE
BEND3	888.833	780.636	798.073621191025	0.666035894285233	0.141910502947647	4.69335165791743	2.68764899499751e-06	7.43951417582255e-06	NOT_CHANGE
BEND5	1956.33	626.364	931.397	-0.816497	0.176316249219944	-4.63087	3.64134056377559e-06	9.98049724836929e-06	NOT_CHANGE
BEST1	22.3333	26.7273	25.5641746945772	1.10657987779552	0.351796994624502	3.14550691081557	0.00165799277779707	0.00327501544941773	UP
BEST3	2	12.3636	10.0934337511044	3.50203953119648	1.48913398621849	2.35172896704182	0.0186863850870693	0.031046622142833	UP
BET1	2038.67	22.7273	488.037129720818	-5.66082	0.38566202696745	-14.6782	8.89223385701053e-49	1.45101955573699e-47	DOWN
BF2	21214.2	26379.5	25222.5561087537	1.15668568207983	0.27038034746701	4.27799465795481	1.8858454579953e-05	4.79240002705847e-05	UP
BFSP2	3.83333	2.27273	2.61317153140893	0.106426154098325	1.72349138673523	0.0617503254831612	0.950761662465373	0.962034914031218	NOT_CHANGE
BG8	415.333	372.909	374.172065634791	0.715268153124123	0.344104965675811	2.07863362773437	0.0376510376975185	0.0587802974189937	NOT_CHANGE
BGLAP	512.667	76.9091	177.303823477899	-1.89471	0.288620482380387	-6.56473	5.21288579254868e-11	2.12794917775985e-10	DOWN
BHLHE40	1415.67	980.364	1089.52443235556	0.334816756426181	0.618289361738698	0.541521134189725	0.588148434658016	0.651835269369142	NOT_CHANGE
BICD1	1451.67	1108.82	1184.33827658858	0.447321286747634	0.12007817018587	3.72525069340431	0.000195121210911482	0.000436637295147416	NOT_CHANGE
BICRA	1130.67	1171.64	1152.73960826454	0.918476381193098	0.104170502740947	8.81704856006291	1.17516284069085e-18	7.33315547328332e-18	NOT_CHANGE
BIK	325.167	110.364	161.821228006688	-0.745803	0.234274399201002	-3.18346	0.00145527664961456	0.00290457397039063	NOT_CHANGE
BIN1	15159.2	7307.45	9143.13020652842	-0.228584	0.877698462149063	-0.260436	0.794527756212607	0.830840003391723	NOT_CHANGE
BIRC2	5097.5	2233.55	2882.5548910188	-0.344699	0.223965422191306	-1.53907	0.123786323884424	0.169642064958797	NOT_CHANGE
BIRC7	32.8333	22.2727	25.4136046935191	0.223271940907629	0.616211991733515	0.362329756484493	0.71710562423955	0.764694700620189	NOT_CHANGE
BIVM	7719.33	1059.27	2620.73002286887	-2.05741	0.521332321554961	-3.94644	7.93209278067343e-05	0.000186878785155922	DOWN
BLEC1	68.1667	115	102.915584851332	1.59639542924177	0.212685586340181	7.50589382530327	6.10108543606459e-14	2.95236433170482e-13	UP
BLEC2	15.8333	12.6364	13.5100953435796	0.525135164214568	0.540120561535395	0.972255458525357	0.330923476724182	0.402577876230632	NOT_CHANGE
BLEC3	204.5	160.545	166.715125885149	0.511611320974533	0.38825958031224	1.3177043063898	0.18760265241311	0.244934112095889	NOT_CHANGE
BLOC1S6	2497.67	523.727	980.996177998458	-1.39728	0.71887899791154	-1.94369	0.0519323004407257	0.0783263619018827	NOT_CHANGE
BLTP3A	1496.67	1557.09	1534.58422271351	0.904006552887572	0.123892926038209	7.29667610408017	2.94963705404531e-13	1.37063708582017e-12	NOT_CHANGE
BLTP3B	4586.33	1182.91	1966.0700887283	-1.10823	0.0951504878450336	-11.6471	2.37370140729564e-31	2.38693063488407e-30	DOWN
BMF	1238.17	764.636	871.691890830201	0.158631061120406	0.169794830039237	0.934251420280284	0.350174216974097	0.422820302139851	NOT_CHANGE
BMP10	0	0.363636	0.29071532912805	1.89250589231069	3.19151989818877	0.592979505903977	0.553194867761997	0.620281532300605	NOT_CHANGE
BMP3	201.833	274.909	257.280273063444	1.2756432818841	0.307233230203925	4.15203551073364	3.29531112138593e-05	8.16714667643334e-05	UP
BMP4	1361.83	1280.55	1283.72012858356	0.774011223194288	0.196032347285899	3.94838522269719	7.86801235164095e-05	0.000185466584548759	NOT_CHANGE
BMP5	109.5	79.0909	86.634131854066	0.40339237750926	0.374861777292669	1.07610965413077	0.281878218533842	0.350543708160932	NOT_CHANGE
BMP7	2510.83	2678.55	2631.96925931267	0.93444096539879	0.0975099788659052	9.58302910396304	9.42396616225098e-22	6.6943021726226e-21	NOT_CHANGE
BNC1	0	8.63636	6.54868870882685	6.38715635465501	0.941448022143887	6.78439616890376	1.16573037564674e-11	4.94066263235514e-11	UP
BNC2	197.333	193.364	194.653766631368	0.794082452258427	0.310436802060517	2.55795204366146	0.0105290611347023	0.0182818314725446	NOT_CHANGE
BNIP2	6037.33	1457.18	2506.09009046334	-1.21282	0.597030878724677	-2.03141	0.0422133072987576	0.065257536252547	NOT_CHANGE
BNIP3	10796.7	2752.82	4651.65459094849	-1.14569	0.221646703712038	-5.16898	2.35374612582381e-07	7.15987802725305e-07	DOWN
BOD1L1	4045	2300.27	2698.2963305383	0.0466858283576032	0.188483589214414	0.247691740974301	0.804372922536228	0.838635464060802	NOT_CHANGE
BOK	1043.83	789.182	842.767586664331	0.454611949020833	0.103207106623222	4.40485121514435	1.05856506958423e-05	2.77149187994378e-05	NOT_CHANGE
BOLA1	1936.33	369.727	737.40985528062	-1.56111	0.214090078244374	-7.29186	3.05710852623304e-13	1.41953237817365e-12	DOWN
BORCS5	2145	795.273	1109.49508239206	-0.601566	0.232752391166367	-2.58458	0.00974986694722528	0.0170272150917388	NOT_CHANGE
BORCS6	4659.67	3564.82	3817.41648589037	0.445764394292736	0.154044597158754	2.89373598629587	0.00380688105338561	0.00712309743766818	NOT_CHANGE
BORCS8	181.167	5.54545	47.0742026538067	-4.21045	1.16645490803155	-3.60961	0.000306653266159808	0.000668917228255332	DOWN
BPHL	607	244.273	325.72793207211	-0.462248	0.154346259599661	-2.99488	0.00274555250687276	0.00525876981525675	NOT_CHANGE
BPIFB4	6.66667	9.09091	8.49131793645673	1.2443273089656	0.811335229799338	1.53367838997125	0.125108792671078	0.171157284600922	NOT_CHANGE
BPNT1	1708.33	262.545	603.92406759699	-1.88782	0.375542596233115	-5.02691	4.98441144968238e-07	1.47018021040375e-06	DOWN
BRAF	4455.67	3642.64	3815.4701866433	0.548297542561479	0.0517607054409552	10.5929302526013	3.21371331874936e-26	2.73512124095717e-25	NOT_CHANGE
BRAP	2929.33	1608.18	1921.87072117498	-0.00933775	0.382069073741556	-0.02444	0.980501672290701	0.984242260453947	NOT_CHANGE
BRD2	12637	6598	7934.73363161596	-0.0769819	0.100523988533301	-0.765806	0.443791857671715	0.516089551273512	NOT_CHANGE
BRD3	2127.33	1291.36	1486.19900761443	0.119672510071193	0.176827632415366	0.67677493860283	0.498548761294557	0.570388412428505	NOT_CHANGE
BRD7	4416.5	554.091	1447.75116198441	-2.15859	0.101866765647332	-21.1903	1.17319184781911e-99	4.97228625434743e-98	DOWN
BRF1	1760.33	1078.45	1232.72329155245	0.142439583506994	0.0935956377421951	1.52186134891603	0.128043825590702	0.174529842133668	NOT_CHANGE
BRF2	580.833	654	633.854989855979	1.01086240901988	0.144346902709675	7.00300726959849	2.50525827864121e-12	1.09942362957743e-11	UP
BRI3BP	6315	4353.36	4787.41144214467	0.315623885153756	0.0662528704299154	4.76392770767018	1.89860549202969e-06	5.33824295733192e-06	NOT_CHANGE
BRINP2	5.16667	19.8182	6.80912023414394	1.18573217072307	1.00561352958247	1.1791131839837	0.23835310947261	0.303100167965488	NOT_CHANGE
BRIX1	1673.5	181.818	531.621186407166	-2.37624	0.42683101061196	-5.56718	2.58896393467115e-08	8.52859011343155e-08	DOWN
BROX	1655.67	37.6364	413.865901291055	-4.61572	0.188550941714794	-24.48	2.41513435238237e-132	1.75305441784996e-130	DOWN
BRWD1	4421.67	2993.55	3295.01702027619	0.283731313880316	0.0747370546533116	3.7963941072669	0.000146816032858229	0.000333145256018584	NOT_CHANGE
BSG	32919.7	16697.4	20296.6917895678	-0.1286	0.129662017368254	-0.991813	0.321288786742007	0.392596495409399	NOT_CHANGE
BSN	1852	2616.27	2432.99260869554	1.35630848194979	0.191600029985855	7.0788531820685	1.45352275484015e-12	6.47319901044822e-12	UP
BSPRY	160.667	140.909	144.283832547176	0.631985474564989	0.224271758318787	2.81794497578542	0.00483320918261171	0.00890624919410357	NOT_CHANGE
BTBD1	7983.33	2486.73	3731.98010206366	-0.843935	0.367311670920357	-2.2976	0.0215846879650999	0.0353953010905234	NOT_CHANGE
BTBD17	823.5	635.909	684.330177211206	0.456637256235636	0.531028759665479	0.8599105941518	0.389838328164622	0.463533994042476	NOT_CHANGE
BTBD2	3340.33	1814.18	2159.9454469295	-0.0372977	0.0741113272306395	-0.503266	0.614777122774377	0.674833570366798	NOT_CHANGE
BTBD3	8616	6427.64	6912.57891797379	0.420259944010535	0.107532829967827	3.90820128268058	9.29858240840484e-05	0.000216521194355002	NOT_CHANGE
BTBD6	3491.67	2896.09	2998.60547147436	0.589056107609384	0.174263076330494	3.38026918847815	0.00072414868430983	0.00150427596757124	NOT_CHANGE
BTBD8	5059.17	2386.64	3034.10551268778	-0.281994	0.249508711618802	-1.1302	0.258393887516086	0.325116038984674	NOT_CHANGE
BTF3	2522.17	248.636	769.373676174122	-2.49075	0.256780975023134	-9.69991	3.01773024137193e-22	2.20311751147558e-21	DOWN
BTG1L	655.167	587.545	599.525409976073	0.692279331977695	0.119754176734662	5.78083663429602	7.43300435558459e-09	2.57202315098722e-08	NOT_CHANGE
BTN1A1	902.167	674.273	723.439125014295	0.425131642890132	0.121214074840866	3.50727952548628	0.000452713327070337	0.000965839412313911	NOT_CHANGE
BUB1B	100.333	13	32.3932667236866	-2.10687	0.625785587660348	-3.36675	0.000760582314288484	0.00157529593792449	DOWN
BUB3	4494.83	621.091	1519.39524422832	-2.01223	0.114803181236715	-17.5276	8.81541301538735e-69	2.29091906140622e-67	DOWN
BUD31	4026.33	278.909	1157.42521237423	-3.05389	0.280145124804853	-10.9011	1.13872862122888e-27	1.03023943310321e-26	DOWN
BVES	5979.33	5320.64	5406.98860334054	0.668929119142286	0.138510572939208	4.82944446006934	1.36914495438367e-06	3.89466233645624e-06	NOT_CHANGE
BYSL	1341.67	763.818	897.328639227258	0.0257912577442591	0.0905110386162216	0.284951516837823	0.775681286570243	0.81545319205778	NOT_CHANGE
BZFP1	662.333	567.909	588.911895554869	0.619184506597125	0.1307826894263	4.73445307871616	2.19646575310155e-06	6.1429057709638e-06	NOT_CHANGE
C10H15ORF48	1070.67	284.909	473.07306182056	-1.12778	0.282195594216802	-3.99644	6.43030012687571e-05	0.000153699263062907	DOWN
C10orf2	1438.33	1076.18	1154.34495784539	0.425170510119068	0.216726638517296	1.96178242336895	0.0497878208841606	0.0755793482892967	NOT_CHANGE
C11orf24	806.167	387.727	482.447458064242	-0.219366	0.170882165253221	-1.28373	0.199236659945064	0.258406142442613	NOT_CHANGE
C11ORF52	6586	6526.45	6495.29676375035	0.840355688060782	0.182133124532597	4.61396404535069	3.9506079576985e-06	1.07813695993371e-05	NOT_CHANGE
C11orf54	899.833	85.5455	274.619992365167	-2.55562	0.232736498372298	-10.9807	4.73111995950694e-28	4.34891157849874e-27	DOWN
C11orf70	366.167	39.2727	116.02092257366	-2.40463	0.25128837661602	-9.56922	1.07719754711469e-21	7.62612389016732e-21	DOWN
C11orf74	833.333	126.909	291.703628023138	-1.8839	0.154566707542936	-12.1883	3.589686125642e-34	3.93556734087313e-33	DOWN
C11orf87	1016.83	866.182	895.059634440363	0.629042918502686	0.252589938472051	2.49037203266229	0.0127609440249193	0.0218684834511169	NOT_CHANGE
C11orf94	0.333333	3.45455	2.68460920390116	4.09388715656597	1.83363708570292	2.23265944416509	0.0255714108282106	0.0412577434795694	UP
C12H3orf14	565.167	281.091	349.190688154413	-0.182116	0.221025063008345	-0.823963	0.409960653382428	0.482194361354076	NOT_CHANGE
C12orf4	3761.17	186.818	1023.46817816549	-3.50435	0.222591221153846	-15.7434	7.62180555100817e-56	1.46742994068953e-54	DOWN
C12orf43	466.667	336	364.222413240554	0.374208627524538	0.126559784031473	2.95677359429974	0.00310876293973625	0.00589898977296708	NOT_CHANGE
C12orf57	4232.33	1003.09	1753.38583525817	-1.25176	0.15576870557299	-8.03603	9.27937740890884e-16	5.00420737295126e-15	DOWN
C12orf75	15021.7	3447.55	6452.30865010674	-1.36206	0.690126635517262	-1.97364	0.0484231592877977	0.0738271972241532	NOT_CHANGE
C14H16ORF52	397.833	217.364	257.666700646311	-0.0280998	0.103553233486457	-0.271356	0.786117268746891	0.82381854499446	NOT_CHANGE
C14orf132	358.667	223.545	261.269994807315	0.08920560507678	0.502915859714396	0.177376798431928	0.859212430510967	0.885865550804368	NOT_CHANGE
C14orf2	3634.33	735.545	1421.30993604372	-1.48851	0.150532493015765	-9.88828	4.67992031824056e-23	3.56498152107227e-22	DOWN
C14orf39	17	3.36364	6.33632995676805	-1.49492	0.594949852250998	-2.51269	0.0119815587341154	0.0206280107431676	DOWN
C15orf39	174.167	207.818	196.076583961964	1.12859438662002	0.285462401944001	3.95356578987035	7.69950805179837e-05	0.000181630158188669	UP
C16orf87	1307.67	348.727	570.564868312208	-1.10303	0.458990800989784	-2.40317	0.0162537299985152	0.0273397924656754	DOWN
C17H9orf78	1796.83	136.273	525.745257135559	-2.90088	0.398150769591373	-7.28588	3.19579192202099e-13	1.48066221478815e-12	DOWN
C17orf58	365.167	451.455	424.526891777463	1.1510118106792	0.287947007781821	3.99730429409888	6.40679207499224e-05	0.000153195350070337	UP
C18orf63	0	1.09091	0.831673798646036	3.40786	3.06971958395009	1.11015217313394	0.266933458136131	0.334461267486046	NOT_CHANGE
C19orf12	3838.33	990.909	1643.30118165972	-1.13294	0.79368810944414	-1.42744	0.153453207837277	0.205048033747864	NOT_CHANGE
C19orf70	564	74.0909	188.65556862939	-2.09977	0.350468164367034	-5.99132	2.08139125582642e-09	7.49372051342293e-09	DOWN
C1D	1125.67	251.455	457.35386773748	-1.33504	0.232460413478544	-5.74309	9.29641256115112e-09	3.18885634566373e-08	DOWN
C1GALT1	5779.33	3626.36	4088.55011240657	0.16597882397416	0.179797707563269	0.923142047936036	0.355933184649138	0.428463221704024	NOT_CHANGE
C1H3ORF52	228.833	121.909	145.223942032209	-0.0736311	0.302094479631924	-0.243735	0.80743582151243	0.840995746800428	NOT_CHANGE
C1HXORF36	372.667	266.909	288.191452485069	0.382803799051699	0.177886548548401	2.15195472718692	0.0314009202485649	0.0497608058644134	NOT_CHANGE
C1orf109	425.833	416	416.010898221771	0.80074233807773	0.140659615562352	5.69276643389355	1.2499732650091e-08	4.23702692889559e-08	NOT_CHANGE
C1orf116	222.333	162.091	176.907370437208	0.323606313470403	0.312316958152353	1.03614710960569	0.300133517141311	0.369967433290529	NOT_CHANGE
C1orf146	3.83333	9.18182	7.98653877933334	2.08586549155111	0.685807104777211	3.04147547761075	0.00235421740996293	0.00455899507633116	UP
C1orf198	9081	510	2462.58228905531	-3.28603	0.540247716901573	-6.08244	1.18365698369175e-09	4.37122447486163e-09	DOWN
C1orf216	746.667	721.273	729.059578759196	0.773971613962276	0.206617929982625	3.74590730837039	0.000179742954368243	0.000404229614257641	NOT_CHANGE
C1orf43	1913.17	854.909	1096.36651769318	-0.328653	0.101473008585183	-3.23882	0.00120024753910384	0.00241618208780386	NOT_CHANGE
C1orf52	1072.17	252	442.264739401567	-1.25867	0.221166956386541	-5.69103	1.26273054200313e-08	4.2756800926272e-08	DOWN
C1orf74	291	391.545	366.643887036805	1.25838106372689	0.190192119113342	6.61636806821096	3.68131114520556e-11	1.51745952232201e-10	UP
C1QA	914	666.455	727.373625806793	0.435020494689702	0.492545832936175	0.883208151607838	0.377123818108634	0.449940848546386	NOT_CHANGE
C1QC	709.333	436.364	495.224124318523	0.190258165284803	0.271633352437995	0.70042269690808	0.483663365959686	0.555131616873031	NOT_CHANGE
C1QL1	49.8333	75.9091	69.9406179092682	1.39226126012415	0.435444666239649	3.19733221708109	0.00138705077172657	0.00277366232534937	UP
C1QL4	44.3333	82.5455	73.391812096518	1.75753691229474	0.515555488339246	3.40901600709611	0.000651976539967805	0.00136178625200074	UP
C1QTNF1	159	309.727	270.917745100853	1.82401554747306	0.217506855177189	8.38601406832511	5.02903195073335e-17	2.913608877879e-16	UP
C1QTNF12	67	119	104.941086283083	1.67412504520191	0.258804571622783	6.46868420717858	9.88599521301869e-11	3.95878628853602e-10	UP
C1QTNF3	0	44.2727	2.72690826090216	5.12003201632313	1.50465957021713	3.40278433585099	0.000667029093451673	0.00139203196468847	UP
C1QTNF4	536.5	667.636	641.787962793341	1.13480226423042	0.280928545258933	4.03946940736999	5.35722546754523e-05	0.000129125491708199	UP
C1QTNF6	246.667	242	239.020268943314	0.847245320349804	0.204836222965144	4.13620846979773	3.5309143860336e-05	8.70664753916525e-05	NOT_CHANGE
C1QTNF8	2	9.54545	7.74279061759031	3.13471266860543	0.900107270029655	3.48259898900956	0.000496571595467075	0.00105265177085417	UP
C1S	15042.3	6825.55	8620.55303187305	-0.270543	0.25945569162631	-1.04273	0.297071639851139	0.366550880355596	NOT_CHANGE
C20orf85	79.8333	82.7273	81.9029197607308	0.903407228533842	0.293910003195422	3.0737546143782	0.00211383222778658	0.00412256038248062	NOT_CHANGE
C21H1orf159	1672.5	956.818	1118.04277555102	0.0331599774125266	0.851851930289951	0.0389269264216372	0.968948648654406	0.97636998823242	NOT_CHANGE
C21orf59	2615.67	236.273	794.678634749202	-2.62883	0.224070268374252	-11.7322	8.72041348641803e-32	8.93983947511849e-31	DOWN
C21orf91	4287.83	1083.45	1803.33917346384	-1.15306	0.281446545811937	-4.09691	4.18698214789692e-05	0.000102245909760128	DOWN
C22H8ORF4	2553.67	511.455	811.473439924324	-2.29453	1.04741347196398	-2.19066	0.0284763514524487	0.0454915657531529	DOWN
C22orf23	299.167	152.818	187.102587441779	-0.15001	0.191092026177862	-0.785015	0.43244475134802	0.504319225256278	NOT_CHANGE
C26H1orf106	74	68.7273	69.7416785587417	0.69060025274447	0.391987715433357	1.7617905499436	0.0781046919827965	0.112790105161528	NOT_CHANGE
C26H6ORF125	928.833	35.5455	245.401521897584	-3.86991	0.229222351110951	-16.8828	6.02602760574803e-64	1.39905751214334e-62	DOWN
C27H17ORF105	102.167	114	110.291329754104	1.02106234359431	0.367783885284476	2.77625634087946	0.0054988834553137	0.010036256942285	UP
C2CD2	1792.17	905.182	1101.82013267271	-0.143943	0.114477944461824	-1.25739	0.208613661513945	0.269075831793415	NOT_CHANGE
C2CD4A	3413.67	4045.64	3940.90046175427	1.07227371167498	0.288036776512989	3.7226972355963	0.000197105825675665	0.000440610013855514	UP
C2H5ORF22	3312.67	3575.36	3490.48386286023	0.960387757872718	0.146564233602521	6.55267478474501	5.65155089620962e-11	2.30106666083583e-10	NOT_CHANGE
C2H6orf52	2848.83	491.727	1048.77567196844	-1.71314	0.132347525971005	-12.9443	2.53181077325668e-38	3.12884247223404e-37	DOWN
C2H6ORF62	16411.7	9946.55	11372.3782515463	0.126635603171615	0.103439853530864	1.22424383686728	0.220860256758399	0.283079464467078	NOT_CHANGE
C2H9ORF30	1285	814.545	928.73537023892	0.165256497655985	0.200221250059938	0.825369423108257	0.409161888927662	0.481523915128249	NOT_CHANGE
C2orf50	35.1667	41.2727	39.8604264893111	1.06314447692776	0.240761103222783	4.41576509949782	1.00653340677544e-05	2.64183643548916e-05	UP
C2orf76	2762.83	428.636	979.835664800645	-1.85864	0.32093280885862	-5.79136	6.98180462731936e-09	2.41854614489971e-08	DOWN
C2orf88	1874.83	2278.82	2176.38705383679	1.12417677208311	0.0938740046396134	11.975378875109	4.78247826021324e-33	5.0503930122486e-32	UP
C3orf18	3836.17	3542.36	3557.79290012001	0.730851702563227	0.577519497543336	1.26550134787161	0.20569166552309	0.265958818136428	NOT_CHANGE
C3orf70	1334.17	1206.27	1225.65224432268	0.712843859164029	0.085732289700163	8.31476520290201	9.19340994882001e-17	5.21620699252456e-16	NOT_CHANGE
C4BPS	107.333	59.2727	69.688103634506	-0.0115699	0.394009443932146	-0.0293646	0.976573797521026	0.981290792932198	NOT_CHANGE
C4orf19	158.833	157.727	160.764960986018	0.767167780085147	0.483525140498234	1.58661404719234	0.112600083982335	0.156176044442882	NOT_CHANGE
C4orf45	237.167	377.273	342.295905770125	1.52975521038582	0.143651608199479	10.6490642851805	1.7612649215755e-26	1.52990206048821e-25	UP
C4orf47	29.8333	1.45455	8.08998579778741	-3.52816	0.756171612235638	-4.66582	3.0739056258799e-06	8.46564065740583e-06	DOWN
C5H14orf1	4042.67	1512.91	2081.43916207914	-0.600521	0.288967727147022	-2.07816	0.0376947744179719	0.0588340337245409	NOT_CHANGE
C5H14orf4	9416.17	6843.73	7402.64991597924	0.396429724333408	0.0789129919239653	5.02363064266247	5.07037062849915e-07	1.49483615868217e-06	NOT_CHANGE
C5orf24	20181.3	4415.18	8214.48898437359	-1.27444	1.14351776684488	-1.11449	0.265070175803207	0.332258467685044	NOT_CHANGE
C5orf34	394.667	285.273	309.031100949001	0.377328258966407	0.131005139299148	2.88025539291848	0.00397353150772823	0.00739983823984186	NOT_CHANGE
C6	156.167	102.182	113.527306186303	0.279718544762268	0.320889711496182	0.871696831469141	0.383373789276929	0.456879690372487	NOT_CHANGE
C6H10orf54	2427.5	2442.91	2404.9102056987	0.889311205112143	0.193406296059262	4.59815023208782	4.26258589510433e-06	1.15827151151394e-05	NOT_CHANGE
C6H10ORF71	654.667	1120.82	1005.78660892734	1.6319929747176	0.199977291652703	8.16089147537737	3.32560871760584e-16	1.83737699489771e-15	UP
C6H10orf76	3726.5	1747.27	2189.36479932778	-0.258089	0.546895889776943	-0.471917	0.636986337995945	0.694384381916863	NOT_CHANGE
C6orf106	6630.5	5273.82	5561.80932337426	0.522228107461004	0.0629024784519501	8.30218650064675	1.02212586781987e-16	5.78380363376567e-16	NOT_CHANGE
C6orf120	6183.83	4335.82	4757.32959696769	0.351963910902763	0.210542782924455	1.6716978184384	0.0945839245600879	0.133863174270945	NOT_CHANGE
C6orf132	694.667	693.545	689.111293222963	0.838112002004722	0.195473901746841	4.28759028450849	1.80621852447204e-05	4.60487282278601e-05	NOT_CHANGE
C6orf58	9.66667	0.727273	2.97325168233015	-3.01574	2.12705489638703	-1.4178	0.156248400829569	0.208430217836655	NOT_CHANGE
C6orf89	3390.33	1897.73	2231.12730541682	0.00597579477168329	0.203984792521667	0.0292952954865425	0.976629078951522	0.981290792932198	NOT_CHANGE
C7	11902.3	3748.09	5504.78836185232	-0.741382	0.562575592327378	-1.31783	0.187558987243074	0.244934112095889	NOT_CHANGE
C7orf31	0	0.363636	0.257477268192736	1.89250589231069	3.19151989818877	0.592979505903977	0.553194867761997	0.620281532300605	NOT_CHANGE
C7orf57	6	0.454545	1.7034493682794	-2.82381	1.94032998426612	-1.45532	0.145579747676221	0.195561818033469	NOT_CHANGE
C8A	18.6667	0	4.52727911199331	-5.88297	2.12184255148394	-2.77258	0.00556144315903194	0.010144573526657	DOWN
C8H1orf123	2194.5	501.818	896.417058192539	-1.29509	0.111645741989703	-11.6	4.12138407753092e-31	4.13119689676313e-30	DOWN
C8H1ORF21	2619.33	807.182	1226.80503798118	-0.88151	0.539567090165463	-1.63374	0.102314468931852	0.14345379025414	NOT_CHANGE
C8orf59	463.833	187.545	254.056376490837	-0.499731	0.208675804715825	-2.39477	0.0166306584797345	0.0279092767205749	NOT_CHANGE
C9orf116	12.8333	27.6364	24.2664854276627	1.94568219141128	0.421429609684665	4.61686162219864	3.89586858124208e-06	1.06411808350103e-05	UP
C9orf85	1169.67	240.727	456.249352497239	-1.47312	0.717444183672644	-2.05329	0.0400441397632553	0.0621629160779148	NOT_CHANGE
CA13	1284.17	1402.36	1361.75088412418	0.972499053271627	0.183424939040671	5.30189110792614	1.14609199829094e-07	3.57234499960872e-07	NOT_CHANGE
CA3A	92.6667	98.8182	95.7049755479373	0.951723569064686	0.417423728194588	2.27999393609226	0.0226080481249248	0.0369487121917444	NOT_CHANGE
CA6	47.6667	90.2727	80.1547469423836	1.79510315131566	0.236896680220822	7.57757833348428	3.52064456218708e-14	1.7383010484919e-13	UP
CA8	736.667	337.818	434.668352414279	-0.312488	0.355557456377831	-0.878867	0.379473154330548	0.452487343201928	NOT_CHANGE
CA9	2962.17	197.818	830.963801714491	-3.04612	0.312198124069421	-9.757	1.72176610783683e-22	1.27403830930757e-21	DOWN
CAAP1	854.333	821	823.100594793106	0.798479681642139	0.0908183947897713	8.79204794899183	1.4685806480019e-18	9.11010490386246e-18	NOT_CHANGE
CABLES1	2391.17	2142.73	2185.91719520972	0.695734158949513	0.0963909275178623	7.21783861681988	5.28203465823371e-13	2.41885778584089e-12	NOT_CHANGE
CACFD1	3204.83	3341.45	3287.6046356248	0.912178999938568	0.085331030806297	10.6898860979335	1.13510293696027e-26	9.90079426367973e-26	NOT_CHANGE
CACNA1G	1868.33	1635.64	1679.05733624909	0.666646941342952	0.154566328872869	4.31301530031983	1.61042968674741e-05	4.13073252307468e-05	NOT_CHANGE
CACNA1I	62.8333	75.1818	74.1151937666289	1.02691620762287	0.562038687486191	1.82712726096476	0.0676806372918117	0.0992115191499051	NOT_CHANGE
CACNB1	941.5	541.636	629.925079329152	0.0485949753735809	0.0967003958910002	0.5025312970627	0.615293842945935	0.675103793734679	NOT_CHANGE
CACNB4	332.5	380.545	368.134252864398	1.02112179781268	0.185205715881044	5.51344645576993	3.5187412128943e-08	1.14599539759812e-07	UP
CACNG2	79.3333	66.1818	68.0845650329016	0.595908314055177	0.300019684952848	1.98623071732387	0.0470077115583991	0.0718426182215127	NOT_CHANGE
CACNG3	142.667	356.636	302.187139301455	2.20252454977857	0.369269114061811	5.96455123352097	2.45307292846847e-09	8.80679678412644e-09	UP
CADPS2	1799.83	471.455	782.061657989271	-1.11144	0.143173264635299	-7.76293	8.29879505686405e-15	4.23661202781702e-14	DOWN
CALB1	755.5	220.455	357.938067217629	-1.05986	0.491305163521613	-2.15724	0.0309872865198928	0.049228858961792	DOWN
CALB2	21654.5	2393.64	7078.99509195169	-2.37179	0.435549240523377	-5.44551	5.165712289375e-08	1.66351214214192e-07	DOWN
CALCR	20	17.3636	18.1916474838542	0.604178898625314	1.19628974852716	0.505043948900477	0.613527968205904	0.674029116525054	NOT_CHANGE
CALCRL	4531.33	3208.73	3449.03897277913	0.357007096501221	0.381659333480391	0.935407745031772	0.349578206999576	0.422181368751639	NOT_CHANGE
CALD1	7643.33	1718.45	3044.9881317313	-1.32031	0.613425468795522	-2.15235	0.031369496475777	0.0497359704354837	DOWN
CALHM2	379.5	531.273	493.843828004039	1.32946706170429	0.126013013558032	10.5502362348635	5.06695355451436e-26	4.30078114203739e-25	UP
CALHM3	5.66667	12.6364	11.152293841594	1.92174765084937	0.785787963855583	2.44563131435615	0.0144598781438192	0.0245138605310653	UP
CALML4	1982.5	1186.73	1365.01273248635	0.0994517484918242	0.13941932955253	0.713328265248567	0.475642650920798	0.547617746684565	NOT_CHANGE
CALN1	25.3333	60.2727	52.3379710827214	2.06305255015781	0.478317304474007	4.31314637973739	1.60947478892834e-05	4.12996070381247e-05	UP
CAMK2G	4911.17	3208	3562.21390634048	0.239950523092098	0.184365788205909	1.30149159140148	0.193090240852636	0.251191177155482	NOT_CHANGE
CAMK2N1	466.5	191.182	256.663294773626	-0.47516	0.344826390393043	-1.37797	0.168212951691605	0.222640657163445	NOT_CHANGE
CAMK4	467	156.455	229.588038055331	-0.777351	0.299030114354297	-2.59957	0.00933399010147308	0.016377923726258	NOT_CHANGE
CAMKMT	1941.83	513	841.095218434513	-1.0647	0.287376253991982	-3.70489	0.000211485176215081	0.000470919918123498	DOWN
CAMSAP1	5143.33	2558.18	3147.50672456717	-0.159074	0.297319677811942	-0.535027	0.592631076991575	0.655882448510655	NOT_CHANGE
CAND2	2250.17	1598.09	1743.59639044159	0.361098269248417	0.0922131264124698	3.91590962476668	9.00639841460711e-05	0.000210182579409623	NOT_CHANGE
CAP1	8639.83	4670.36	5563.74368366617	-0.0355404	0.0721247904024188	-0.492763	0.6221799200176	0.680593486040386	NOT_CHANGE
CAP2	6323.5	3497.18	4171.26076504186	0.0035237765223224	0.370881459109714	0.00950108568592532	0.992419344472264	0.993678160828024	NOT_CHANGE
CAPG	244.833	252.364	247.384385722016	0.915917277776002	0.311104753808708	2.94407998130167	0.00323916278887224	0.00613536683015242	NOT_CHANGE
CAPN10	1946.33	669.636	968.663839515545	-0.701559	0.219955892568093	-3.18955	0.00142496529999663	0.00284677502988887	NOT_CHANGE
CAPN11	6432.33	4735.55	5091.71724717073	0.413656715536306	0.0590369312279424	7.00674487871281	2.43926456643278e-12	1.07120693581523e-11	NOT_CHANGE
CAPN8	7.83333	9.54545	9.06281276780006	1.08593789577933	0.568559562566761	1.90998088375625	0.0561356746827261	0.0838648652996015	NOT_CHANGE
CAPRIN1	21819.2	7119.64	10476.6989576983	-0.763189	0.602124251534195	-1.26749	0.204978735362737	0.2651455784137	NOT_CHANGE
CAPS2	2071.33	700.091	1020.06531009131	-0.739011	0.12693643996531	-5.8219	5.81826787932894e-09	2.02437254313842e-08	NOT_CHANGE
CAPZA2	16348.8	1492.82	4953.70991373846	-2.67358	0.824688660723184	-3.24192	0.00118726262921526	0.00239080468861428	DOWN
CAPZB	9282.33	1458.55	3285.84269661787	-1.83832	0.0837578429677674	-21.948	9.04604162443496e-107	4.10976639268394e-105	DOWN
CARD9	409.333	504.909	480.113973425805	1.14709600438478	0.121685042946649	9.42676253882499	4.22941641275014e-21	2.92538495580691e-20	UP
CARF	684.167	561.636	587.581827684638	0.561002775649502	0.0816324222584666	6.87230343200207	6.31733984881135e-12	2.71942748093004e-11	NOT_CHANGE
CARMIL2	260.333	302.364	289.568034073502	1.05447876987736	0.159950000402292	6.59255246780385	4.3232831933636e-11	1.77397877622425e-10	UP
CARNS1	8.16667	21.2727	18.3334254232197	2.24545979922101	0.861639525962988	2.60603156141361	0.0091598020898191	0.0161036052887549	UP
CARS	7735.17	748.545	2381.02622359917	-2.51234	0.752330839932298	-3.33941	0.000839553209897714	0.00172865292484645	DOWN
CASC3	3044.5	1785.36	2066.2717309328	0.0782110184598452	0.10763476079608	0.726633458200553	0.467450526299853	0.539464560230916	NOT_CHANGE
CASC4	17462.3	4854.73	7645.35300608298	-1.03951	0.638586438266784	-1.62783	0.103559941029737	0.145057113273427	NOT_CHANGE
CASKIN1	460.167	571.727	546.752261437764	1.1409310285932	0.210005963967671	5.43285060594203	5.5460838745076e-08	1.77874655497793e-07	UP
CASKIN2	3106.33	3066.91	3032.5257604717	0.82980629453136	0.429172408008492	1.93350336379253	0.0531742190999688	0.0798751649896059	NOT_CHANGE
CASP8	1432.83	525.818	733.946796294493	-0.613141	0.300922250606389	-2.03754	0.0415961474536548	0.0643822723455466	NOT_CHANGE
CASP8AP2	1608.17	929.545	1084.29179423431	0.0390014551624425	0.139759937054577	0.279060337206737	0.780198520749793	0.818975009729878	NOT_CHANGE
CASP9	808.833	346.273	450.661594965763	-0.383458	0.103359308735774	-3.70995	0.000207297772162329	0.00046192146478656	NOT_CHANGE
CASQ1	9.16667	0	2.14860090266018	-4.80553	0.85625150966745	-5.61229	1.99663859668686e-08	6.65370593038393e-08	DOWN
CASR	1930.67	1297	1476.16301952587	0.218310026430606	0.451951028799762	0.483039118221211	0.629067961034135	0.68700501684254	NOT_CHANGE
CASS4	948.667	952.455	943.299851189267	0.867330521295075	0.21011812870764	4.12782336597851	3.66213240469101e-05	9.00910250706026e-05	NOT_CHANGE
CATIP	26.6667	38.2727	35.3387909940876	1.34597031616688	0.268220956372877	5.01814002294337	5.21741451294793e-07	1.53532025392666e-06	UP
CATSPER4	3415.33	2148.18	2431.27151555154	0.165438749010977	0.0787340334778768	2.10123553567802	0.0356202954276866	0.0558446290034362	NOT_CHANGE
CAV2	5645.83	3872.91	4260.10171876401	0.301212654526571	0.118866071195199	2.53405073035456	0.0112752407080663	0.0195077109784764	NOT_CHANGE
CBARP	1254.67	1133.45	1152.48305224324	0.679107158146075	0.178014414258323	3.81489982693535	0.000136238187605646	0.000310930305287189	NOT_CHANGE
CBFB	4399.67	3823.82	3937.24756023667	0.65583762389592	0.677109388204849	0.968584449308369	0.332752565281031	0.404647111448048	NOT_CHANGE
CBLL1	1693.17	914.182	1075.85922715301	-0.0538423	0.812309773436564	-0.066283	0.947152499004278	0.959613032442165	NOT_CHANGE
CBLN1	377.833	315.182	326.271445625903	0.531641340335624	0.289616298455019	1.83567479859285	0.0664057673178172	0.0976146230474896	NOT_CHANGE
CBR3	8378.67	5180.55	5938.15906997404	0.158087459935051	0.351619515894868	0.449598081985639	0.653000271338845	0.708782522087454	NOT_CHANGE
CBR4	1772.5	258.364	604.841925941992	-1.96486	0.660368971596058	-2.9754	0.00292609851791754	0.00557920052555836	DOWN
CBWD1	1606.67	587.727	823.889348253377	-0.619228	0.105858103812324	-5.8496	4.92746079761336e-09	1.72775763114538e-08	NOT_CHANGE
CBX2	741.5	159	295.035713732196	-1.39203	0.193537805951668	-7.19256	6.35864317917058e-13	2.89091660737669e-12	DOWN
CBX7	5901	3810	4293.45415336337	0.20700546673166	0.177483105687692	1.16633899282739	0.243477413822664	0.308808971337643	NOT_CHANGE
CBX8	933.5	960.182	950.956137482428	0.880471026975548	0.135937466389576	6.47702984585762	9.35456950969951e-11	3.76028685256221e-10	NOT_CHANGE
CCAR1	8954.17	957.818	2799.81381675582	-2.39534	0.27734043498085	-8.63681	5.78055086307911e-18	3.48655001913511e-17	DOWN
CCBE1	160.333	153.091	151.821943354131	0.798165803497478	0.265263103644764	3.00895900157441	0.00262144488362748	0.00504093314254188	NOT_CHANGE
CCDC103	255.833	295.364	285.976805672536	1.0416880945516	0.168320098794111	6.18873267075366	6.0649837284861e-10	2.29206297099879e-09	UP
CCDC112	429.5	120.182	192.037105180748	-1.00068	0.127620475987704	-7.84105	4.46778478565828e-15	2.31452509609779e-14	DOWN
CCDC12	1848.33	1580.64	1628.91441881846	0.619643129515708	0.315745288492684	1.96247783291964	0.0497068789254689	0.0754746189983977	NOT_CHANGE
CCDC125	362.667	86.6364	152.437196924504	-1.24305	0.223734848585651	-5.55592	2.76150858298723e-08	9.0638912170293e-08	DOWN
CCDC134	2773.17	428.091	964.793666786476	-1.84069	0.473525395025151	-3.88721	0.00010140196160493	0.000234905864833137	DOWN
CCDC14	927.833	662.091	718.266243348762	0.357388142593218	0.190342521080764	1.87760538509193	0.0604351685169283	0.0897468971814567	NOT_CHANGE
CCDC141	1015.17	797.182	843.453259008596	0.520940263326468	0.364348875360231	1.42978419464425	0.152778966732242	0.204276767925917	NOT_CHANGE
CCDC142	2758.17	1619.45	1872.55076715646	0.0683390913518981	0.172939509022377	0.395161821253092	0.692723466797194	0.741574621600997	NOT_CHANGE
CCDC152	8006	79.1818	1911.38791976471	-5.81479	0.297015100785051	-19.5774	2.40880264921194e-85	8.26716778792033e-84	DOWN
CCDC157	142.667	137.818	137.949157937936	0.795148331969027	0.148948516252253	5.33841055940697	9.37649420460501e-08	2.95177272692326e-07	NOT_CHANGE
CCDC160	6.16667	8.27273	7.68741885069271	1.2187608144931	0.67276204484224	1.81157784366223	0.0700514509921642	0.102306871650212	NOT_CHANGE
CCDC166	79.3333	215.545	183.584013923145	2.29285130656262	0.186783978401261	12.2754174431223	1.22757019393667e-34	1.36721442234746e-33	UP
CCDC171	578.167	318.909	377.062928224391	-0.0303148	0.141361494581371	-0.214449	0.830197195640538	0.860586882874261	NOT_CHANGE
CCDC181	420.167	128.818	196.985	-0.865519	0.158056624100785	-5.47601	4.35032742332101e-08	1.40883680401396e-07	NOT_CHANGE
CCDC186	4662.83	3153.36	3499.95417102644	0.267317202940427	0.102490951824666	2.60820295041978	0.00910189719443567	0.0160151799339262	NOT_CHANGE
CCDC198	0	0.454545	0.318326311592783	2.14715717858077	3.19140235619783	0.672794257487123	0.501078191596078	0.572621929049807	NOT_CHANGE
CCDC28A	3244.33	1827	2144.53982969309	0.0109649360322802	0.0999058455147281	0.10975269741012	0.912605506323832	0.930884149965272	NOT_CHANGE
CCDC34	1012.83	212.818	399.918821510539	-1.41685	0.379435902659683	-3.73409	0.000188397223160535	0.000422338822953063	DOWN
CCDC36	55.1667	71.8182	67.4226817914292	1.23090310216432	0.286991707625331	4.28898490604221	1.79491569208366e-05	4.57897705101852e-05	UP
CCDC43	1136.5	932.091	972.080181952358	0.557383646676241	0.0755503604956627	7.37764377323177	1.61115349154676e-13	7.60989850345386e-13	NOT_CHANGE
CCDC58	564.167	307.364	367.754639155287	-0.0469938	0.240920233324931	-0.195059	0.845346420807954	0.873995194401151	NOT_CHANGE
CCDC6	5698.17	3333.18	3856.04646503886	0.0728751780884988	0.0661164624940813	1.10222439827331	0.270364127424483	0.338288343648797	NOT_CHANGE
CCDC65	50.3333	58.9091	55.9257275016389	1.03036181453802	0.439968496394005	2.34189907455396	0.019185902294539	0.0317419368587933	UP
CCDC66	1670.33	898.909	1081.68254308994	-0.0811752	0.181195229591598	-0.447998	0.654154315932527	0.709669215790055	NOT_CHANGE
CCDC69	397.333	250.545	284.652697012223	0.173835146381607	0.169285357950972	1.02687644392703	0.304478647632606	0.373864020960511	NOT_CHANGE
CCDC71	4190.83	6066.36	5591.32568048761	1.38586230239823	0.0803678754277655	17.2439833082789	1.24178040446203e-66	3.07523264869715e-65	UP
CCDC71L	1078.67	953.818	977.433428727419	0.672692522080423	0.0622673816388728	10.8032890475752	3.320902072689e-27	2.95373191394803e-26	NOT_CHANGE
CCDC82	2394.5	719.818	1111.54056043219	-0.903363	0.22741634749071	-3.97229	7.11864222173004e-05	0.000168683773471764	NOT_CHANGE
CCDC85C	3147.67	3231	3190.74400750324	0.900159184690235	0.12257448989553	7.34377263537823	2.07655764226207e-13	9.728087174247e-13	NOT_CHANGE
CCDC88C	17065.2	8042.73	9969.23892489736	-0.216875	0.501497227460662	-0.432454	0.665411384097213	0.718623980262657	NOT_CHANGE
CCDC89	5.83333	14.0909	12.1811364050884	2.12265563096305	0.447619149888881	4.7421019218905	2.11512159014959e-06	5.9259063184537e-06	UP
CCDC91	1312.83	742	872.133986904305	0.00121697984750238	0.108961800927239	0.0111688668611033	0.991088718841111	0.99281809319188	NOT_CHANGE
CCDC92B	3216.67	2695.64	2790.00443573186	0.618482407754349	0.169901366745769	3.64024386384019	0.000272379945266906	0.000598288471081918	NOT_CHANGE
CCDC93	3071.5	436.818	1044.80391527538	-1.98234	0.528740508645267	-3.74918	0.000177412196515018	0.000399557068827511	DOWN
CCDC97	1232.33	784.091	886.174114921495	0.210778890362467	0.114603232741104	1.8392054510245	0.0658849732329302	0.0969393303741739	NOT_CHANGE
CCKAR	152.167	122.182	125.424347825369	0.609413201470661	0.580624750744678	1.04958185245989	0.29391040425965	0.363573790969577	NOT_CHANGE
CCKBR	26.3333	19	20.6801532812636	0.341243411473915	0.527446367773721	0.646972720495274	0.517649598998696	0.588365229963421	NOT_CHANGE
CCL21	2986	1781.27	2041.38346670911	0.171092709998397	0.401723282283799	0.425896923438776	0.670182956829775	0.720375382532771	NOT_CHANGE
CCL5	672.667	503.455	533.118232922713	0.441970931549697	0.225114451088492	1.96331656813964	0.049609401473663	0.0753514552600475	NOT_CHANGE
CCLI5	0.666667	2.27273	1.89818705569309	2.57339986872981	2.19918925423476	1.17015844078652	0.241937213887859	0.307040495518856	NOT_CHANGE
CCM2	1671.83	2043.09	1940.69025989515	1.14312160921727	0.0736554027491707	15.5198609545332	2.54602072099812e-54	4.70120492780793e-53	UP
CCM2L	142.167	78.8182	92.2139246918094	0.012812587656075	0.187773865002742	0.0682341371409056	0.945599252777549	0.958193081079946	NOT_CHANGE
CCNB1	455.833	70.4545	159.145225019566	-1.84518	0.209019044718363	-8.82782	1.06734531080799e-18	6.68016416030967e-18	DOWN
CCNB3	73.6667	1.27273	17.8699827160493	-5.05175	1.01824745877052	-4.96122	7.00513133287502e-07	2.04613341198454e-06	DOWN
CCNC	4850.67	1328.27	2136.08963322514	-1.04018	0.6242078395277	-1.66639	0.0956349907765257	0.135199231420139	NOT_CHANGE
CCND3	4274.33	1552	2202.7954563551	-0.585121	0.626763988424443	-0.933559	0.350531166128046	0.423089509575423	NOT_CHANGE
CCNDBP1	3679	670.818	1373.5020301018	-1.65964	0.301628553975996	-5.50226	3.74954463701778e-08	1.21990594450115e-07	DOWN
CCNE1	2835.67	532.364	1068.95814398352	-1.54056	0.661685683999453	-2.32824	0.0198995648281014	0.0328537913436497	DOWN
CCNF	516.167	348.818	384.307491345578	0.301528334036124	0.152133141311586	1.98200294450346	0.0474789110948186	0.0724225419236183	NOT_CHANGE
CCNH	2298.67	336	790.411871501077	-1.9366	0.0909670811776291	-21.289	1.43630172862133e-100	6.12854420016468e-99	DOWN
CCNI	28285.3	18279	20478.9303095493	0.222976246802449	0.123206279301873	1.80977989162488	0.0703299274468603	0.102666086876311	NOT_CHANGE
CCNJ	623.167	661.091	648.528119022873	0.934913471508231	0.0757495284210196	12.3421688688534	5.36898360848486e-35	6.04369545233189e-34	NOT_CHANGE
CCNJL	377.167	213.727	249.519522192341	0.0404025783862958	0.166137766087873	0.243187201427315	0.80786038108818	0.841299193036256	NOT_CHANGE
CCNK	3102.83	1834.36	2112.50941239612	0.100795870519106	0.118042430205541	0.853895250577238	0.393163031358028	0.466258130145717	NOT_CHANGE
CCNL1	4054	3086.09	3279.60873981198	0.448007176116992	0.102248855635655	4.38153731239189	1.17844857288149e-05	3.06629696652105e-05	NOT_CHANGE
CCNL2	6952.67	7042.55	6945.82386696476	0.864107337574412	0.106163372179764	8.13941117197406	3.97204891328303e-16	2.17927792244851e-15	NOT_CHANGE
CCNO	88.6667	51.0909	59.9012786536757	0.0199459231293068	0.248849140415162	0.0801526703931165	0.936115832544149	0.950260646602845	NOT_CHANGE
CCNT1	1278.67	1729.36	1614.89897637992	1.27624328852303	0.0637211759728167	20.0285583095245	3.10517864061513e-89	1.13347994887194e-87	UP
CCNT2	3416.5	3069.55	3104.94318831318	0.687427561020422	0.24774063809516	2.77478723840363	0.00552378315096233	0.0100787895401118	NOT_CHANGE
CCNY	3546.67	1857.36	2234.58959443785	-0.0784215	0.087906035877262	-0.892105	0.372336432930424	0.44515421695487	NOT_CHANGE
CCR10	17.6667	39.0909	33.7254750713145	2.01699910009561	0.640110402150579	3.15101753278669	0.00162702723106776	0.00321989249896362	UP
CCR7	115.333	138.727	132.605552962216	1.13754222409672	0.235539873035975	4.82951022022067	1.36869289770289e-06	3.89466233645624e-06	UP
CCR8	135.833	147	142.394279987912	0.973261960770231	0.227237698599183	4.28301275171307	1.84379600254976e-05	4.6930962338177e-05	NOT_CHANGE
CCR8L	62.3333	55	56.3397477135436	0.706121194285797	0.289632129437768	2.43799331122729	0.0147690472826377	0.0249843379560293	NOT_CHANGE
CCR9	1482.83	1046	1139.95777290009	0.348444893994987	0.0888427172313302	3.92204228837014	8.78015770629543e-05	0.000205130210563284	NOT_CHANGE
CCS	1989.33	1280.36	1435.11817421516	0.179627582674875	0.230091548687375	0.780678750260986	0.434991461709688	0.507101916318382	NOT_CHANGE
CCT2	7362.83	608.545	2173.55296981061	-2.76495	0.174138683751896	-15.8778	9.02271952725355e-57	1.75859487082118e-55	DOWN
CCT4	9340.17	1080.73	2979.34133560408	-2.27139	0.224290875134624	-10.127	4.19380107063641e-24	3.2858379356165e-23	DOWN
CCT5	10617.5	1654.73	3749.01912992424	-1.84916	0.108830871895284	-16.9911	9.5506016784646e-65	2.25044961192179e-63	DOWN
CCT6A	10174	1038.73	3144.0819785207	-2.46027	0.180032171312503	-13.6657	1.62665541914654e-42	2.20436244032412e-41	DOWN
CCT8	10066.3	497.545	2722.25963207113	-3.50266	0.123486318190399	-28.3648	5.50428199229363e-177	6.43695199654339e-175	DOWN
CCZ1	3662.5	346.364	1120.98378628979	-2.57353	0.18757336066014	-13.7201	7.69326253038174e-43	1.06076316330482e-41	DOWN
CD14	493.333	666.818	620.528907423267	1.3126443776262	0.214871986651525	6.10896002816329	1.00282437839727e-09	3.72958536488737e-09	UP
CD151	14122.3	9849.91	10785.6955507561	0.33504819258847	0.0799249473108182	4.1920352012934	2.76463085575585e-05	6.90884204752598e-05	NOT_CHANGE
CD163L	7.33333	0	1.67821223839598	-4.45193	2.85361727291837	-1.5601	0.118735911887821	0.163358885309714	NOT_CHANGE
CD180	48.8333	43.7273	44.4677	0.707153903804938	0.377476394236011	1.87337251972053	0.0610169620071324	0.0905149436398968	NOT_CHANGE
CD1B	97.6667	61	68.330660746297	0.200716076931242	0.384311234844391	0.522274809406789	0.601479005747538	0.664269583126283	NOT_CHANGE
CD200R1B	13.1667	15.3636	14.5989703590994	1.05611441099509	0.503540666062942	2.09737660168062	0.0359602506922719	0.0563636096107463	NOT_CHANGE
CD247	614.5	391.182	444.801833000953	0.251367755022982	0.530402305534052	0.473919046731678	0.635557636354426	0.692971991200689	NOT_CHANGE
CD248	1433	1318.45	1333.4578795809	0.765550566032227	0.173173177920435	4.42072251156563	9.83714310096025e-06	2.58839827844016e-05	NOT_CHANGE
CD2AP	7498.67	1886.09	3161.58486426169	-1.15298	0.28859779574801	-3.99513	6.46600751718032e-05	0.000154494277226613	DOWN
CD300LG	260.5	168.818	188.449153062205	0.255600714077467	0.336875056256092	0.758740397458099	0.448007866059826	0.520259226584738	NOT_CHANGE
CD320	929.5	165.727	343.332890264291	-1.64933	0.156947482968032	-10.5088	7.87051182788702e-26	6.60934603631736e-25	DOWN
CD34	992	1080.55	1046.62964862646	0.991616256242935	0.276054533547839	3.59210277584916	0.000328020425414476	0.000711593605802959	NOT_CHANGE
CD36	338.833	2	80.1511517455204	-6.59323	0.748607207462692	-8.80733	1.28166979155708e-18	7.9741327425448e-18	DOWN
CD3D	1291.67	122.273	387.212023496179	-2.55107	0.289161742538773	-8.82228	1.12155021395214e-18	7.01246495159183e-18	DOWN
CD3E	2486.33	2018	2090.00618401022	0.563791539539913	0.209022212331241	2.69728051029554	0.00699083538310709	0.0125632115663976	NOT_CHANGE
CD4	238.333	77.7273	114.758104041413	-0.781007	0.139872543245669	-5.5837	2.35448956808727e-08	7.79685454770377e-08	NOT_CHANGE
CD40	552.667	37.7273	156.977715001092	-2.99101	0.467468778850485	-6.39832	1.5709594375011e-10	6.19650771256678e-10	DOWN
CD48	1468.33	526.818	731.460239029968	-0.640053	0.458992985979098	-1.39447	0.163175347613527	0.216618103884681	NOT_CHANGE
CD5	160.833	100.273	111.79312480018	0.193350262977629	0.272822093877314	0.708704563584856	0.478507832270005	0.550314507518682	NOT_CHANGE
CD6	105.833	75.9091	81.7260255316562	0.396403643047136	0.24857452548757	1.59470743138141	0.110777675458242	0.153817286833509	NOT_CHANGE
CD72L1	5.33333	4.36364	4.57592198836196	0.634844609064521	1.07837707818078	0.588703730735362	0.556060034808765	0.622192428772807	NOT_CHANGE
CD79B	305.5	370.818	354.66179116658	1.13316227187656	0.132697893785062	8.53941415009951	1.34904045063195e-17	8.00675793772626e-17	UP
CD81	24694.8	14954.9	17080.1062786029	0.133285409123825	0.0693087051300718	1.92306881038519	0.0544714087340317	0.081605822160791	NOT_CHANGE
CD88	320	328.636	324.49605800996	0.911070592292194	0.193843259693713	4.70003751346192	2.60113704157439e-06	7.21395714428734e-06	NOT_CHANGE
CD8A	484.5	417.636	424.746558009608	0.654421864845106	0.250233662916791	2.61524311804011	0.00891639637052015	0.015710670502186	NOT_CHANGE
CDA	260.333	129.273	158.557397584011	-0.165506	0.111617893201133	-1.48279	0.138130690035924	0.186667089145487	NOT_CHANGE
CDC123	4488.5	734.455	1630.16861565107	-1.76762	0.908258555294059	-1.94617	0.0516348047197955	0.0779521376537195	NOT_CHANGE
CDC16	1549.17	412.182	671.116222838555	-1.05619	0.156297518864442	-6.75754	1.40355631011322e-11	5.92081369296259e-11	DOWN
CDC20	188.667	65.5455	93.727526800473	-0.665747	0.299746652845448	-2.22103	0.0263487020072297	0.0423605023359612	NOT_CHANGE
CDC23	2675.17	1385.18	1674.70767456403	-0.109064	0.0750175428214787	-1.45385	0.145988590187121	0.195944303301099	NOT_CHANGE
CDC26	306.833	267.545	277.538501852417	0.604416612886877	0.366915425156185	1.64729136865694	0.0994981711647986	0.140151368869014	NOT_CHANGE
CDC34	793.333	421.909	507.888815205843	-0.0710704	0.131145689653923	-0.54192	0.587873770535893	0.651676462149176	NOT_CHANGE
CDC40	5030.33	703.091	1725.20176909931	-1.9583	0.687924236523335	-2.84667	0.00441786926128575	0.00818155014766644	DOWN
CDC42EP1	1968.17	1781.18	1810.04829557997	0.706505010622084	0.0964726648921718	7.32336990391786	2.41820023675459e-13	1.13118033297076e-12	NOT_CHANGE
CDC42EP2	192.167	152.818	159.201811576662	0.534137960361537	0.187007273035531	2.85624164071979	0.00428688736081729	0.00795524351559247	NOT_CHANGE
CDC42EP3	2419.5	544.727	994.324378031845	-1.26581	0.633142634586761	-1.99925	0.0455817586892211	0.0698831770144286	NOT_CHANGE
CDC42EP4	710.5	690.273	690.521250935046	0.808366250479348	0.14020768031843	5.76549193769874	8.14199945734165e-09	2.80965718978757e-08	NOT_CHANGE
CDC5L	11167	1577.09	3823.11937627408	-1.98664	0.119530197403224	-16.6204	4.96106290706833e-62	1.09542350552925e-60	DOWN
CDC73	6273.83	1690.64	2772.64606555454	-1.07016	0.127166899118614	-8.41541	3.91530017501845e-17	2.28091518498538e-16	DOWN
CDCA3	75.3333	9.81818	24.5584328781051	-2.11248	0.814595610273192	-2.59329	0.00950629388422227	0.0166524953894213	DOWN
CDCA4	5272.33	81	1305.60429016262	-5.19935	0.213210270034792	-24.386	2.40575609724978e-131	1.70700559035195e-129	DOWN
CDCA9	745.167	280.455	386.210647741184	-0.582843	0.137811653817922	-4.22928	2.34444784918828e-05	5.89848134168286e-05	NOT_CHANGE
CDCP1	2433	1748.82	1920.90179152303	0.384965229710159	0.432911772845191	0.889246386579148	0.373870678117479	0.446819328598009	NOT_CHANGE
CDCP2	1829.5	2007.18	1942.6656971907	0.982972905701347	0.231575249645054	4.24472350654051	2.18863121146677e-05	5.52627193139251e-05	NOT_CHANGE
CDH10	284.5	233.636	243.494993734072	0.518261639046766	0.322283067856952	1.60809453159606	0.107814476687562	0.150530272005738	NOT_CHANGE
CDH12	607.333	155.273	262.428527067212	-1.15366	0.309948138006873	-3.72209	0.000197576973302236	0.000441506930786844	DOWN
CDH2	15163.5	2547.09	5428.31501959199	-1.6435	0.499948439539401	-3.28733	0.00101141052598493	0.00205760705579104	DOWN
CDH20	60	103.818	93.0145588180214	1.64348408803279	0.468687929741215	3.50656371488003	0.000453932746513313	0.00096746044354761	UP
CDH22	67.3333	69.5455	68.0884511418342	0.893781624995644	0.325003767925875	2.75006542447069	0.0059583366941171	0.0108247687639095	NOT_CHANGE
CDH5	6087.5	3213.18	3847.88859952313	-0.0698939	0.0979089431589612	-0.713866	0.47530992409905	0.547334458549508	NOT_CHANGE
CDK1	405.167	74	149.972058461646	-1.61178	0.308622866959158	-5.2225	1.76525674632968e-07	5.43255182898243e-07	DOWN
CDK12	2434	2164.18	2210.2606818497	0.690525116216343	0.0889339206782936	7.76447401564837	8.19847385053397e-15	4.18878336295486e-14	NOT_CHANGE
CDK15	172.667	116.727	128.224274338269	0.317428889939352	0.24022495704018	1.32138181582132	0.186374086139727	0.24357457656713	NOT_CHANGE
CDK17	4544.33	983.182	1796.24174510379	-1.35439	0.150775658212193	-8.98283	2.63887774874032e-19	1.70219744466753e-18	DOWN
CDK18	756.833	548.182	593.387907220001	0.398733611840202	0.134382206293333	2.96716077848756	0.0030056374265455	0.00571877081911263	NOT_CHANGE
CDK2	677.333	87	223.569821065525	-2.14059	0.241880272134517	-8.84978	8.76955839636246e-19	5.51042400726656e-18	DOWN
CDK5R1	888.833	684	726.359869243519	0.472633593421306	0.168728055297118	2.80115593455416	0.0050919907592187	0.00934222011750902	NOT_CHANGE
CDK7	1097.67	69.9091	311.232781096308	-3.15052	0.198270454967694	-15.89	7.43417724013559e-57	1.45346220654663e-55	DOWN
CDK8	2729.83	1892.91	2067.80572199726	0.321296774802211	0.156674414261134	2.05072906330894	0.0402933390160927	0.0625343907315373	NOT_CHANGE
CDKAL1	2186	400.455	811.822473085859	-1.59614	0.105212373247988	-15.1707	5.53221616041661e-52	9.81346771152553e-51	DOWN
CDKL1	834.667	239.909	373.450736413768	-0.965963	0.158133443338263	-6.10853	1.00552797985341e-09	3.73743919527622e-09	NOT_CHANGE
CDKL2	1159.67	429.818	598.693152876765	-0.590911	0.0957427988426988	-6.17186	6.74906127211226e-10	2.54297863564373e-09	NOT_CHANGE
CDKN1A	496.667	547.455	527.063688207519	0.986887515075146	0.655145736202397	1.50636333344046	0.131973927959804	0.178998143270223	NOT_CHANGE
CDKN2C	1272.67	1097.36	1126.72753463545	0.641903470600809	0.16526889249175	3.8839945069085	0.000102754229814612	0.000237824047907577	NOT_CHANGE
CDKN3	417.333	106.091	175.932735577596	-1.08294	0.29272549578865	-3.69951	0.000216016664437507	0.000480163757804596	DOWN
CDPF1	2636.5	1750.55	1950.41084258969	0.239232649303547	0.0836702524588305	2.85923183297744	0.00424668303274676	0.00788295219041616	NOT_CHANGE
CDR2	1402.5	898.273	1010.34876536362	0.197953291021857	0.14290480956114	1.38521083810804	0.165988007633065	0.219889714328257	NOT_CHANGE
CDR2L	1354.83	1147.09	1184.76150785972	0.605267925697873	0.413036818613931	1.46540913163391	0.142809327536501	0.192290171299148	NOT_CHANGE
CDS2	11153.8	7248.82	8078.5797484166	0.253363793633081	0.131395865164319	1.9282478433871	0.0538243058384918	0.0807748315993526	NOT_CHANGE
CDV3	5854.33	3111.64	3727.64830756203	-0.0707684	0.0622049137740131	-1.13767	0.255259972598675	0.321749845700725	NOT_CHANGE
CEBPG	8417.67	5998.09	6562.48606424463	0.346780442798124	0.147424028495118	2.35226540977076	0.0186594555660231	0.0310253980777872	NOT_CHANGE
CECR1	1214.5	941.909	998.521518055585	0.492921459069877	0.150410217969237	3.27718067113427	0.00104849255136378	0.00212764474995575	NOT_CHANGE
CECR2	367.333	272.182	294.684984536523	0.399095349292444	0.238258706355098	1.6750504331944	0.0939243369196715	0.132959468201687	NOT_CHANGE
CELA2A	14.3333	23.8182	21.4976555992733	1.61559462471899	0.47046714094273	3.43402223900617	0.000594695402589851	0.00124891967653971	UP
CELF1	6073.5	4253.27	4648.34196685227	0.336805231305014	0.0548638922555431	6.13892338764909	8.30826211104893e-10	3.10821535730296e-09	NOT_CHANGE
CENATAC	657.333	308.455	386.874060067976	-0.267354	0.155263239949567	-1.72194	0.0850801676770669	0.121915420667274	NOT_CHANGE
CEND1	98.3333	101	99.7596421582281	0.886341917426268	0.210796532844941	4.20472720999757	2.61397232500496e-05	6.5504901715898e-05	NOT_CHANGE
CENPA	22.8333	0	5.23970432859489	-6.09491	0.995277804725348	-6.12382	9.13553681424241e-10	3.41366360839886e-09	DOWN
CENPE	206.833	18.1818	61.0688403381662	-2.63588	0.553892735132496	-4.75883	1.9472106509448e-06	5.46760127199485e-06	DOWN
CENPF	168.5	45.1818	72.4899355746916	-1.02618	0.490368069181282	-2.09267	0.0363789986888022	0.05699165882406	NOT_CHANGE
CENPI	106.333	25.5455	43.8269380957751	-1.20655	0.407966842876816	-2.95746	0.00310180597723631	0.00588755778366315	DOWN
CENPL	45	36.7273	37.7503097232735	0.548061867605547	0.348776640487166	1.57138352740603	0.116093589890011	0.160317301586577	NOT_CHANGE
CENPO	24.3333	33.3636	31.1997334260626	1.33522334348979	0.382827776787486	3.48779118039544	0.000487028290116315	0.00103380963095278	UP
CEP128	633.667	108.545	238.318974027619	-1.75557	0.435047358929445	-4.03536	5.45193521511368e-05	0.000131207968305804	DOWN
CEP19	354.667	211.273	245.911236366603	0.0993863606253546	0.304102894453837	0.326818200148507	0.743805392956932	0.786789121695649	NOT_CHANGE
CEP350	3380.67	3104.91	3144.94010002611	0.733393753056065	0.0914677044469704	8.01806230396062	1.07426317312227e-15	5.77851102067047e-15	NOT_CHANGE
CEP41	601.667	276.364	354.586271458923	-0.300567	0.192037256173911	-1.56515	0.117547362003216	0.161970672278051	NOT_CHANGE
CEP44	879.5	209.727	365.160892874634	-1.23267	0.127450215980612	-9.67177	3.97437658493566e-22	2.88153709918125e-21	DOWN
CEP57	727.333	438.818	502.404880490869	0.107985734052102	0.133658833452879	0.80792066833482	0.419136252344319	0.491430641209502	NOT_CHANGE
CEP68	1074.5	809.182	866.844	0.438774182980014	0.0830549348353686	5.28293934429967	1.27127491484086e-07	3.9488937959764e-07	NOT_CHANGE
CEP70	1738.83	684.636	925.880849923933	-0.499962	0.25201617430777	-1.98385	0.0472726290271288	0.0721950791550951	NOT_CHANGE
CEPT1	3984.5	663.545	1433.81522091093	-1.73255	0.475143912831554	-3.64637	0.000265968664497362	0.000585223733902733	DOWN
CERKL	2720	706.273	1173.33379995143	-1.11615	0.0996391655165029	-11.2019	3.99090169671626e-29	3.80703084815154e-28	DOWN
CERS1	1349.67	1209.45	1238.34554607376	0.683354115910768	0.177657342582736	3.84647268711973	0.00011983048183558	0.000275274460819093	NOT_CHANGE
CERS5	3396.83	2332.64	2575.57783657269	0.273652162442295	0.135803629976257	2.01505778961975	0.0438985943010566	0.0674992994913983	NOT_CHANGE
CETN3	2451.17	456.636	927.559867684092	-1.61761	0.197779437070398	-8.17884	2.86584353996184e-16	1.5903165162442e-15	DOWN
CFAP100	409.167	44.4545	129.00055364356	-2.36599	0.222915245893822	-10.6138	2.5695385737012e-26	2.20171453092579e-25	DOWN
CFAP20	3033.17	606.727	1168.87111415643	-1.47661	0.0983474615374214	-15.0142	5.92359970929347e-51	1.02206372033301e-49	DOWN
CFAP206	222.5	117.273	141.18824654472	-0.0888299	0.163553116982343	-0.543126	0.587043162646582	0.650953041635323	NOT_CHANGE
CFAP20DC	983.5	193.364	387.538601101885	-1.55153	0.36667851962315	-4.2313	2.32344369361649e-05	5.85029781706066e-05	DOWN
CFAP36	5212.17	1086.45	2051.46176171687	-1.41522	0.406501747404124	-3.48147	0.000498677744594855	0.00105676173057601	DOWN
CFAP61	2661.67	390.364	935.783949490651	-1.95442	0.269423811069302	-7.25409	4.04372542733431e-13	1.8571728053539e-12	DOWN
CFAP65	192.167	146.909	159.695723320976	0.408740381920464	0.314528163220688	1.29953508053163	0.193760362518342	0.251872517353505	NOT_CHANGE
CFAP68	0	0.363636	0.283193861493814	1.89250589231069	3.19151989818877	0.592979505903977	0.553194867761997	0.620281532300605	NOT_CHANGE
CFAP92	325.333	1405.82	1146.75287414927	2.94492696169081	0.139122310265037	21.1678986359595	1.88789278012879e-99	7.89539265332007e-98	UP
CFAP99	579.167	110.182	220.468233235307	-1.56217	0.152033863332135	-10.2752	9.11944516994192e-25	7.33621608257111e-24	DOWN
CFI	208	163.727	172.856297759907	0.497521188303274	0.106480792361296	4.67240313741423	2.9769592108276e-06	8.21656355610851e-06	NOT_CHANGE
CFTII	49.6667	45.4545	45.6150934359362	0.741551702189292	0.445721735482378	1.66370998575323	0.096170399759869	0.135834505587916	NOT_CHANGE
CGA	453720	58213.5	153404.942227255	-2.16258	0.293806141119498	-7.36057	1.83123623646044e-13	8.61718094876877e-13	DOWN
CGNL1	4290.33	720.727	1541.13573725851	-1.73021	0.104198262291684	-16.605	6.41043813763367e-62	1.41051975049326e-60	DOWN
CH25H	438	514	490.828639969356	1.09795531863677	0.238517004285916	4.60325804411254	4.15932353018318e-06	1.13302393352182e-05	UP
CHAC2	405.667	264.545	294.519566776987	0.227716709395221	0.115515493545156	1.97130880375111	0.0486885649835612	0.074178115288586	NOT_CHANGE
CHAD	151.5	134.818	138.334774160345	0.709512924903419	0.216116745641261	3.28300762996479	0.00102705885806208	0.00208750456667591	NOT_CHANGE
CHADL	493.167	403.182	418.720582922038	0.581760342033601	0.187053762502615	3.11012371122697	0.00187009001695741	0.00367328723393034	NOT_CHANGE
CHAF1A	1380.33	364.182	599.929478179877	-1.08097	0.139279730911872	-7.76111	8.4190207838267e-15	4.29451665992452e-14	DOWN
CHAF1B	1137.83	676.818	778.862374775599	0.0896389186113139	0.0974364081325331	0.919973553308605	0.357586579713224	0.429879925925949	NOT_CHANGE
CHAMP1	6348.17	3560.73	4168.05546665918	0.0224692599686125	0.680346825854272	0.0330261847556931	0.973653706612095	0.979548057552236	NOT_CHANGE
CHCHD1	1532.33	158.091	479.619988442719	-2.45443	0.49123477431826	-4.99645	5.83957325843475e-07	1.71281491532817e-06	DOWN
CHCHD10	4787.67	568.182	1549.91513508434	-2.2404	0.13971262629782	-16.0358	7.18865296873016e-58	1.44759706294244e-56	DOWN
CHCHD2	13947.5	2455.82	5161.62	-1.67559	0.203302202277778	-8.24185	1.69561584127355e-16	9.53500804776713e-16	DOWN
CHCHD3	6562.67	1419.09	2638.25211941922	-1.3753	0.521597576010041	-2.63671	0.00837149182788176	0.0148083952081438	DOWN
CHCHD7	293.833	33.1818	93.8315449642483	-2.31656	0.469468392966102	-4.93444	8.03818341976538e-07	2.33706852190692e-06	DOWN
CHD2	5174.17	5602.36	5458.18550302719	0.973132472744687	0.0937034140168592	10.3852403133316	2.89439474633726e-25	2.35846488040255e-24	NOT_CHANGE
CHD6	4331.17	4375.73	4327.02595252661	0.871621736575567	0.131109403023165	6.64804900699275	2.97003426636056e-11	1.22988632079127e-10	NOT_CHANGE
CHERP	3076.5	1752.09	2041.29103999633	0.0482844780983351	0.0838132024340048	0.576096327262458	0.564550073798041	0.629993588272597	NOT_CHANGE
CHFR	2883.5	1812	2050.31262644895	0.173691949851044	0.0614055240916289	2.8286046315941	0.00467514158869311	0.00862756257527674	NOT_CHANGE
CHGB	50150.5	38343.6	41080.0000474875	0.472203345165313	0.217110804046115	2.17494171807781	0.0296344841504607	0.0472819018216673	NOT_CHANGE
CHID1	1985.67	203.636	615.809030662166	-2.44496	0.148417595359572	-16.4735	5.68905272433573e-61	1.21784298149763e-59	DOWN
CHIR-AB1	31.8333	18.5455	21.6354536766583	0.0998619095678738	0.73353934782252	0.136137086393947	0.891712909733129	0.913608936478592	NOT_CHANGE
CHM	5211.17	1413	2319.49832547293	-1.0201	0.490703050826834	-2.07886	0.0376300830907499	0.0587766447484754	NOT_CHANGE
CHMP3	4709.5	909.727	1798.04072188831	-1.54403	0.112383611280539	-13.7389	5.93683091687253e-43	8.25794873128855e-42	DOWN
CHMP5	9240.5	1992.36	3698.60846399877	-1.39632	0.131795119875506	-10.5946	3.15565744542586e-26	2.69296983349517e-25	DOWN
CHPF	1140.67	1242.91	1213.9540732728	0.976317973511819	0.065124853796641	14.9914804655143	8.34716524664526e-51	1.43630377472929e-49	NOT_CHANGE
CHPF2	3235.17	2150.27	2394.24353123965	0.253738223334511	0.0699891351708265	3.62539446608674	0.000288520705347534	0.000631764304531789	NOT_CHANGE
CHPT1	12800.3	3781.27	5820.14520684558	-0.906298	0.105800077246379	-8.56613	1.07016585591992e-17	6.38158392836102e-17	NOT_CHANGE
CHRDL1	1669.67	1853.09	1792.31141656499	1.00149456225821	0.426897562039984	2.34598332553702	0.0189769564233499	0.0314456782507097	UP
CHRDL2	32.3333	40	37.8883309119584	1.11109064501926	0.278584961948639	3.98833676178149	6.65381640400861e-05	0.000158561700344583	UP
CHRM4	308.667	482.909	440.796884426872	1.5212976883079	0.229992738862747	6.61454659755918	3.72692251146867e-11	1.53525868623122e-10	UP
CHRM5	17.3333	23.3636	21.9603704524926	1.27629470478736	0.749575742492492	1.70268944475634	0.0886262012233616	0.126468503182615	NOT_CHANGE
CHRNA1	332.5	418.091	392.787377938978	1.18577356680662	0.29693944018993	3.99331784975471	6.51551345150758e-05	0.000155559423237317	UP
CHRNA10	63.1667	115.545	102.060188322767	1.64149046421128	0.631363149618616	2.59991490666322	0.00932468794352129	0.0163706990167742	UP
CHRNA2	0.833333	20.5455	5.02642567633767	3.72716333059699	1.84132740110199	2.02417197960905	0.0429524595705774	0.066270408548301	NOT_CHANGE
CHRNA6	106	124	118.022246717848	1.09214725797171	0.278021870848932	3.92827821292214	8.55562018833366e-05	0.000200477704969674	UP
CHRNB2	1476.83	914.182	1048.50942414882	0.145347799837468	0.134884650539166	1.07757108949371	0.281225209851396	0.349800512155124	NOT_CHANGE
CHRNB3	1.5	7.63636	6.0946729895757	3.16415555914415	1.00501692717936	3.14836046396207	0.00164189089729633	0.00324828979211352	UP
CHRNB4	100.333	34	51.3057697636347	-0.800627	0.715008699301555	-1.11974	0.26282285355041	0.329965471206926	NOT_CHANGE
CHRND	0	1.09091	0.818035309489981	3.38516896293907	3.1597929911638	1.0713261825713	0.284022791093373	0.352655117136188	NOT_CHANGE
CHRNG	0	0.818182	0.655050152180901	3.05877772326813	3.07928318084226	0.993340834093564	0.320543884250164	0.391762072583663	NOT_CHANGE
CHST11	2268.83	1670.27	1799.97082493802	0.425371089755986	0.232746137984968	1.82761825153661	0.0676068646466305	0.0991263873330558	NOT_CHANGE
CHST12	945.167	692.727	750.036234243054	0.39208724012916	0.288158293653904	1.36066616427179	0.173619211970414	0.229181714797902	NOT_CHANGE
CHST13	931.5	899.273	906.192566068625	0.787080267824146	0.14242771436155	5.52617354952532	3.27290386695358e-08	1.06979233539399e-07	NOT_CHANGE
CHST14	1854.33	1408.73	1505.5126647571	0.461784119542015	0.0831719468563333	5.55216196080724	2.82157984196373e-08	9.25144169366613e-08	NOT_CHANGE
CHST3	470.5	526.091	511.895088862324	1.00703497181977	0.162755832791646	6.18739712455616	6.11657379295728e-10	2.310177242974e-09	UP
CHSY1	5909	2304.55	3170.85324036287	-0.47084	0.714832456683064	-0.658671	0.510106892703323	0.581151908248509	NOT_CHANGE
CHSY3	257	191	203.68995885721	0.41882298164923	0.200546808626414	2.08840511857473	0.0367613061570653	0.0575049909293702	NOT_CHANGE
CHTOP	3893	2504.36	2823.83021107665	0.212485742933665	0.168025743424616	1.2646023079731	0.206013925312087	0.266266463026163	NOT_CHANGE
CHUNK-1	54.8333	92.8182	83.5157560390351	1.5899642468622	0.299375524421142	5.31093598896063	1.09063635597904e-07	3.40621591889595e-07	UP
CHURC1	3084.17	599.545	1185.44187636181	-1.56007	0.209265495899963	-7.45498	8.98807970980746e-14	4.32290353141158e-13	DOWN
CIBAR1	1313.83	79.7273	365.056551784535	-3.18999	0.637861399918754	-5.00107	5.70128239342898e-07	1.67380745302204e-06	DOWN
CIDEC	450.833	56.3636	148.112087582712	-2.1449	0.365284228144485	-5.87186	4.30936190752031e-09	1.51692421661041e-08	DOWN
CILP	378.333	263.636	287.404641266419	0.357698384438932	0.273309207918998	1.30876814272919	0.190612901245344	0.248292176436541	NOT_CHANGE
CILP2	181.667	150.727	156.482199533063	0.604564377077645	0.304903099306836	1.98280823793545	0.0473888534930492	0.0723026358561502	NOT_CHANGE
CINP	504.833	89.1818	186.589566194375	-1.67506	0.196002594843227	-8.54609	1.27325211285128e-17	7.56405182752197e-17	DOWN
CIPC	1104	814.364	879.924511110642	0.394161229196382	0.145590169655184	2.70733408807692	0.00678259633945452	0.0122133150509425	NOT_CHANGE
CISD2	3399.67	1522.45	1942.42610810362	-0.322854	0.197012629565198	-1.63875	0.101266106311536	0.142141689565982	NOT_CHANGE
CISH	4131.83	4586.09	4450.36007881372	1.0233480769679	0.188442043973633	5.43057194344105	5.61737276634445e-08	1.79927107433028e-07	UP
CKAP2	272.333	130.909	164.741749596636	-0.210546	0.23211143497663	-0.907091	0.364358424117369	0.437022497303169	NOT_CHANGE
CKMT1B	1053.67	193.364	399.212433480657	-1.64604	0.320692484219869	-5.13276	2.85519490125965e-07	8.61058061196499e-07	DOWN
CKMT2	172.667	17.0909	55.1494152712386	-2.54541	0.494665590356109	-5.14573	2.66488165910238e-07	8.0597354776013e-07	DOWN
CKS2	6.5	1.63636	2.73126257644489	-1.12946	2.33279863364962	-0.484163	0.628269864780245	0.68632363611261	NOT_CHANGE
CLCC1	3996.67	2630.09	2929.48120442493	0.248700014348931	0.0640328156441695	3.88394625235532	0.000102774636063306	0.000237824047907577	NOT_CHANGE
CLCF1	59.8333	15.2727	25.0748672257531	-1.11911	0.767002876095481	-1.45906	0.144547268528351	0.194298850735746	NOT_CHANGE
CLCN1	484.333	350.273	382.854189501395	0.349554904978269	0.218515945925327	1.59967687254148	0.109670285066108	0.152581592904267	NOT_CHANGE
CLCN6	3046.17	2688.73	2763.05486956669	0.665967617945227	0.0897883482926469	7.41708284659209	1.19728060655791e-13	5.70198116924071e-13	NOT_CHANGE
CLDN11	339.833	349.727	347.52616781985	0.906871948206082	0.314598985309833	2.88262833178864	0.00394372456770238	0.00735083253985848	NOT_CHANGE
CLDN12	3149.5	3179.82	3146.72959180989	0.86604942832201	0.0718107395878858	12.0601658372017	1.71437363727787e-33	1.82876174314354e-32	NOT_CHANGE
[truncated: 5,303 more rows]

## Sheet: Table S3
Table S3 DESeq2 results for the cecum (50 vs. 100 weeks)
[truncated: 5,678 more rows]

[truncated: 14 more sheets: Table S4, Table S5, Table S6, Table S7, Table S8, Table S9, Table S10, Table S11, Table S12, Table S13, Table S14, Table S15, Table S16, Table S17]
